# Supplementary material for: Integrated microRNA and mRNA Signature Associated with the Transition from the Locally Confined to the Metastasized Clear Cell Renal Cell Carcinoma Exemplified by miR-146-5p
Source: PLoS One. 2016 Feb 9;11(2):e0148746. doi: 10.1371/journal.pone.0148746 (PMC4747468; doi:10.1371/journal.pone.0148746)
Supplement: S2 Table — (XLS) [file pone.0148746.s005.xls]

## Sheet: Sheet0
S2 Table. List of the mRNA-miRNA pairs of ccRCC patients diagnosed with metastasis.
ID	Symbol	Source	Confidence	ID	Symbol	Disease	Species
hsa-let-7a	let-7a-5p (and other miRNAs w/seed GAGGUAG)	TargetScan Human,miRecords	Experimentally Observed,Moderate (predicted)	201629_s_at	ACP1	Cancer,Connective Tissue Disorders,Dermatological Diseases and Conditions,Endocrine System Disorders,Gastrointestinal Disease,Hepatic System Disease,Hereditary Disorder,Neurological Disease,Nutritional Disease,Organismal Injury and Abnormalities,Psychological Disorders,Skeletal and Muscular Disorders	Human,Mouse,Rat
hsa-let-7a	let-7a-5p (and other miRNAs w/seed GAGGUAG)	TargetScan Human,miRecords	Experimentally Observed,High (predicted)	227930_at	AGO4	Cancer,Connective Tissue Disorders,Dermatological Diseases and Conditions,Endocrine System Disorders,Gastrointestinal Disease,Hepatic System Disease,Infectious Disease,Neurological Disease,Organismal Injury and Abnormalities,Reproductive System Disease	Human,Mouse
hsa-let-7a	let-7a-5p (and other miRNAs w/seed GAGGUAG)	TarBase	Experimentally Observed	203848_at	AKAP8	Cancer,Connective Tissue Disorders,Developmental Disorder,Gastrointestinal Disease,Hematological Disease,Immunological Disease,Organismal Injury and Abnormalities,Skeletal and Muscular Disorders	Human,Mouse,Rat
hsa-let-7a	let-7a-5p (and other miRNAs w/seed GAGGUAG)	TarBase	Experimentally Observed	231973_s_at	ANAPC1	Cancer,Connective Tissue Disorders,Dermatological Diseases and Conditions,Endocrine System Disorders,Organismal Injury and Abnormalities,Reproductive System Disease,Respiratory Disease	Human,Mouse,Rat
hsa-let-7a	let-7a-5p (and other miRNAs w/seed GAGGUAG)	TarBase	Experimentally Observed	223617_x_at	ATAD3B	Cancer,Endocrine System Disorders,Gastrointestinal Disease,Hepatic System Disease,Infectious Disease,Neurological Disease,Organismal Injury and Abnormalities,Reproductive System Disease	Human
hsa-let-7a	let-7a-5p (and other miRNAs w/seed GAGGUAG)	Ingenuity Expert Findings,TargetScan Human	Experimentally Observed,High (predicted)	212312_at	BCL2L1	Antimicrobial Response,Cancer,Cardiovascular Disease,Connective Tissue Disorders,Dermatological Diseases and Conditions,Developmental Disorder,Endocrine System Disorders,Gastrointestinal Disease,Hematological Disease,Hepatic System Disease,Hereditary Disorder,Immunological Disease,Infectious Disease,Inflammatory Disease,Inflammatory Response,Metabolic Disease,Neurological Disease,Ophthalmic Disea…	Human,Mouse,Rat
hsa-let-7a	let-7a-5p (and other miRNAs w/seed GAGGUAG)	miRecords	Experimentally Observed	59644_at	BMP2K	Cancer,Gastrointestinal Disease,Infectious Disease,Inflammatory Response,Organismal Injury and Abnormalities,Reproductive System Disease	Human,Mouse,Rat
hsa-let-7a	let-7a-5p (and other miRNAs w/seed GAGGUAG)	Ingenuity Expert Findings	Experimentally Observed	208677_s_at	BSG	Cancer,Connective Tissue Disorders,Developmental Disorder,Gastrointestinal Disease,Hematological Disease,Hepatic System Disease,Immunological Disease,Infectious Disease,Inflammatory Disease,Inflammatory Response,Organismal Injury and Abnormalities,Renal and Urological Disease,Reproductive System Disease,Respiratory Disease,Skeletal and Muscular Disorders,Tumor Morphology	Human,Mouse,Rat
hsa-let-7a	let-7a-5p (and other miRNAs w/seed GAGGUAG)	TarBase	Experimentally Observed	210817_s_at	CALCOCO2	Cancer,Endocrine System Disorders,Gastrointestinal Disease,Hepatic System Disease,Organismal Injury and Abnormalities,Renal and Urological Disease,Reproductive System Disease	Human,Rat
hsa-let-7a	let-7a-5p (and other miRNAs w/seed GAGGUAG)	TarBase	Experimentally Observed	201850_at	CAPG	Cancer,Cardiovascular Disease,Dermatological Diseases and Conditions,Endocrine System Disorders,Gastrointestinal Disease,Hepatic System Disease,Immunological Disease,Infectious Disease,Inflammatory Disease,Inflammatory Response,Organismal Injury and Abnormalities	Human,Mouse,Rat
hsa-let-7a	let-7a-5p (and other miRNAs w/seed GAGGUAG)	TargetScan Human,miRecords	Experimentally Observed,High (predicted)	202763_at	CASP3	Auditory Disease,Cancer,Cardiovascular Disease,Connective Tissue Disorders,Developmental Disorder,Endocrine System Disorders,Gastrointestinal Disease,Hematological Disease,Hepatic System Disease,Hereditary Disorder,Immunological Disease,Infectious Disease,Inflammatory Disease,Inflammatory Response,Metabolic Disease,Neurological Disease,Ophthalmic Disease,Organismal Injury and Abnormalities,Psycho…	Human,Mouse,Rat
hsa-let-7a	let-7a-5p (and other miRNAs w/seed GAGGUAG)	Ingenuity Expert Findings,TarBase,TargetScan Human,miRecords	Experimentally Observed,High (predicted)	208711_s_at	CCND1	Cancer,Cardiovascular Disease,Connective Tissue Disorders,Dental Disease,Dermatological Diseases and Conditions,Developmental Disorder,Endocrine System Disorders,Gastrointestinal Disease,Hematological Disease,Hepatic System Disease,Hereditary Disorder,Immunological Disease,Inflammatory Disease,Inflammatory Response,Metabolic Disease,Neurological Disease,Nutritional Disease,Ophthalmic Disease,Orga…	Human,Mouse,Rat
hsa-let-7a	let-7a-5p (and other miRNAs w/seed GAGGUAG)	TargetScan Human,miRecords	Experimentally Observed,High (predicted)	224851_at	CDK6	Cancer,Connective Tissue Disorders,Dermatological Diseases and Conditions,Developmental Disorder,Gastrointestinal Disease,Hematological Disease,Hepatic System Disease,Hereditary Disorder,Immunological Disease,Inflammatory Disease,Neurological Disease,Organismal Injury and Abnormalities,Reproductive System Disease,Respiratory Disease,Skeletal and Muscular Disorders,Tumor Morphology	Human,Mouse,Rat
hsa-let-7a	let-7a-5p (and other miRNAs w/seed GAGGUAG)	TarBase,TargetScan Human	Experimentally Observed,High (predicted)	203653_s_at	COIL	Cancer,Dermatological Diseases and Conditions,Gastrointestinal Disease,Hepatic System Disease,Immunological Disease,Inflammatory Disease,Inflammatory Response,Organismal Injury and Abnormalities	Human,Mouse,Rat
hsa-let-7a	let-7a-5p (and other miRNAs w/seed GAGGUAG)	Ingenuity Expert Findings,TargetScan Human	Experimentally Observed,High (predicted)	202404_s_at	COL1A2	Cancer,Cardiovascular Disease,Connective Tissue Disorders,Dermatological Diseases and Conditions,Developmental Disorder,Endocrine System Disorders,Gastrointestinal Disease,Hematological Disease,Hepatic System Disease,Hereditary Disorder,Immunological Disease,Inflammatory Disease,Inflammatory Response,Metabolic Disease,Neurological Disease,Organismal Injury and Abnormalities,Reproductive System Di…	Human,Mouse,Rat
hsa-let-7a	let-7a-5p (and other miRNAs w/seed GAGGUAG)	TarBase	Experimentally Observed	222975_s_at	CSDE1	Cancer,Gastrointestinal Disease,Hematological Disease,Hepatic System Disease,Immunological Disease,Organismal Injury and Abnormalities,Reproductive System Disease	Human,Mouse,Rat
hsa-let-7a	let-7a-5p (and other miRNAs w/seed GAGGUAG)	TarBase	Experimentally Observed	207945_s_at	CSNK1D	Cancer,Endocrine System Disorders,Gastrointestinal Disease,Hereditary Disorder,Metabolic Disease,Neurological Disease,Organismal Injury and Abnormalities	Human,Mouse,Rat
hsa-let-7a	let-7a-5p (and other miRNAs w/seed GAGGUAG)	TarBase,TargetScan Human	Experimentally Observed,High (predicted)	213420_at	DHX57	Cancer,Gastrointestinal Disease,Organismal Injury and Abnormalities,Reproductive System Disease	Human,Mouse,Rat
hsa-let-7a	let-7a-5p (and other miRNAs w/seed GAGGUAG)	TarBase	Experimentally Observed	230206_at	DOCK5	Cancer,Hypersensitivity Response,Immunological Disease,Inflammatory Response,Organismal Injury and Abnormalities	Human,Mouse,Rat
hsa-let-7a	let-7a-5p (and other miRNAs w/seed GAGGUAG)	TarBase	Experimentally Observed	218576_s_at	DUSP12	Cancer,Gastrointestinal Disease,Hepatic System Disease,Infectious Disease,Organismal Injury and Abnormalities	Human,Mouse,Rat
hsa-let-7a	let-7a-5p (and other miRNAs w/seed GAGGUAG)	miRecords	Experimentally Observed	208985_s_at	EIF3J	Cancer,Gastrointestinal Disease,Organismal Injury and Abnormalities	Human,Mouse,Rat
hsa-let-7a	let-7a-5p (and other miRNAs w/seed GAGGUAG)	TargetScan Human,miRecords	Experimentally Observed,High (predicted)	200004_at	EIF4G2	Cancer,Connective Tissue Disorders,Dermatological Diseases and Conditions,Developmental Disorder,Gastrointestinal Disease,Hepatic System Disease,Neurological Disease,Organismal Injury and Abnormalities	Human,Mouse,Rat
hsa-let-7a	let-7a-5p (and other miRNAs w/seed GAGGUAG)	TarBase	Experimentally Observed	202218_s_at	FADS2	Cancer,Dermatological Diseases and Conditions,Developmental Disorder,Endocrine System Disorders,Gastrointestinal Disease,Hepatic System Disease,Immunological Disease,Inflammatory Disease,Inflammatory Response,Metabolic Disease,Neurological Disease,Nutritional Disease,Organismal Injury and Abnormalities,Psychological Disorders,Reproductive System Disease	Human,Mouse,Rat
hsa-let-7a	let-7a-5p (and other miRNAs w/seed GAGGUAG)	TarBase	Experimentally Observed	219694_at	FAM105A	Cancer,Organismal Injury and Abnormalities,Renal and Urological Disease,Reproductive System Disease	Human,Mouse,Rat
hsa-let-7a	let-7a-5p (and other miRNAs w/seed GAGGUAG)	TarBase	Experimentally Observed	213835_x_at	GTPBP3	Cancer,Gastrointestinal Disease,Hepatic System Disease,Organismal Injury and Abnormalities	Human,Mouse,Rat
hsa-let-7a	let-7a-5p (and other miRNAs w/seed GAGGUAG)	TarBase,TargetScan Human	Experimentally Observed,High (predicted)	206074_s_at	HMGA1	Cancer,Cardiovascular Disease,Developmental Disorder,Endocrine System Disorders,Gastrointestinal Disease,Hematological Disease,Immunological Disease,Infectious Disease,Metabolic Disease,Neurological Disease,Nutritional Disease,Organismal Injury and Abnormalities,Psychological Disorders,Reproductive System Disease,Skeletal and Muscular Disorders	Human,Mouse,Rat
hsa-let-7a	let-7a-5p (and other miRNAs w/seed GAGGUAG)	miRecords	Experimentally Observed	212983_at	HRAS	Cancer,Cardiovascular Disease,Connective Tissue Disorders,Dermatological Diseases and Conditions,Developmental Disorder,Endocrine System Disorders,Gastrointestinal Disease,Hematological Disease,Hepatic System Disease,Hereditary Disorder,Hypersensitivity Response,Infectious Disease,Inflammatory Disease,Inflammatory Response,Metabolic Disease,Neurological Disease,Organismal Injury and Abnormalities…	Human,Mouse,Rat
hsa-let-7a	let-7a-5p (and other miRNAs w/seed GAGGUAG)	TarBase	Experimentally Observed	203595_s_at	IFIT5	Cancer,Organismal Injury and Abnormalities	Human
hsa-let-7a	let-7a-5p (and other miRNAs w/seed GAGGUAG)	TarBase	Experimentally Observed	202147_s_at	IFRD1	Cancer,Connective Tissue Disorders,Gastrointestinal Disease,Hepatic System Disease,Hereditary Disorder,Immunological Disease,Inflammatory Disease,Neurological Disease,Organismal Injury and Abnormalities,Reproductive System Disease,Respiratory Disease,Skeletal and Muscular Disorders	Human,Mouse,Rat
hsa-let-7a	let-7a-5p (and other miRNAs w/seed GAGGUAG)	Ingenuity Expert Findings,TargetScan Human	Experimentally Observed,High (predicted)	218847_at	IGF2BP2	Cancer,Connective Tissue Disorders,Dermatological Diseases and Conditions,Endocrine System Disorders,Gastrointestinal Disease,Metabolic Disease,Organismal Injury and Abnormalities,Respiratory Disease	Human,Mouse,Rat
hsa-let-7a	let-7a-5p (and other miRNAs w/seed GAGGUAG)	TarBase,miRecords	Experimentally Observed	204009_s_at	KRAS	Cancer,Cardiovascular Disease,Connective Tissue Disorders,Dental Disease,Dermatological Diseases and Conditions,Developmental Disorder,Endocrine System Disorders,Gastrointestinal Disease,Hematological Disease,Hepatic System Disease,Hereditary Disorder,Immunological Disease,Infectious Disease,Inflammatory Disease,Inflammatory Response,Neurological Disease,Ophthalmic Disease,Organismal Injury and A…	Human,Mouse,Rat
hsa-let-7a	let-7a-5p (and other miRNAs w/seed GAGGUAG)	miRecords	Experimentally Observed	201650_at	KRT19	Cancer,Developmental Disorder,Endocrine System Disorders,Gastrointestinal Disease,Hereditary Disorder,Organismal Injury and Abnormalities,Renal and Urological Disease,Reproductive System Disease,Respiratory Disease	Human,Mouse,Rat
hsa-let-7a	let-7a-5p (and other miRNAs w/seed GAGGUAG)	TargetScan Human,miRecords	Experimentally Observed,High (predicted)	218438_s_at	MED28	Cancer,Connective Tissue Disorders,Dermatological Diseases and Conditions,Infectious Disease,Organismal Injury and Abnormalities,Respiratory Disease	Human,Mouse,Rat
hsa-let-7a	let-7a-5p (and other miRNAs w/seed GAGGUAG)	TarBase	Experimentally Observed	203199_s_at	MTRR	Cancer,Connective Tissue Disorders,Developmental Disorder,Gastrointestinal Disease,Hematological Disease,Hepatic System Disease,Hereditary Disorder,Metabolic Disease,Neurological Disease,Organismal Injury and Abnormalities,Psychological Disorders,Renal and Urological Disease,Skeletal and Muscular Disorders	Human,Mouse,Rat
hsa-let-7a	let-7a-5p (and other miRNAs w/seed GAGGUAG)	Ingenuity Expert Findings,TarBase,miRecords	Experimentally Observed	202431_s_at	MYC	Cancer,Cardiovascular Disease,Connective Tissue Disorders,Dermatological Diseases and Conditions,Developmental Disorder,Endocrine System Disorders,Gastrointestinal Disease,Hematological Disease,Hepatic System Disease,Hereditary Disorder,Immunological Disease,Infectious Disease,Inflammatory Disease,Inflammatory Response,Metabolic Disease,Neurological Disease,Nutritional Disease,Organismal Injury a…	Human,Mouse,Rat
hsa-let-7a	let-7a-5p (and other miRNAs w/seed GAGGUAG)	TarBase	Experimentally Observed	213012_at	NEDD4	Cancer,Gastrointestinal Disease,Hepatic System Disease,Infectious Disease,Neurological Disease,Organismal Injury and Abnormalities,Psychological Disorders,Renal and Urological Disease,Reproductive System Disease,Skeletal and Muscular Disorders	Human
hsa-let-7a	let-7a-5p (and other miRNAs w/seed GAGGUAG)	TargetScan Human,miRecords	Experimentally Observed,High (predicted)	202647_s_at	NRAS	Cancer,Connective Tissue Disorders,Dermatological Diseases and Conditions,Developmental Disorder,Endocrine System Disorders,Gastrointestinal Disease,Hematological Disease,Hepatic System Disease,Hereditary Disorder,Immunological Disease,Inflammatory Response,Metabolic Disease,Neurological Disease,Ophthalmic Disease,Organismal Injury and Abnormalities,Renal and Urological Disease,Reproductive Syste…	Human,Mouse,Rat
hsa-let-7a	let-7a-5p (and other miRNAs w/seed GAGGUAG)	TarBase	Experimentally Observed	219489_s_at	NXN	Cancer,Connective Tissue Disorders,Dermatological Diseases and Conditions,Gastrointestinal Disease,Hepatic System Disease,Organismal Injury and Abnormalities	Human,Mouse,Rat
hsa-let-7a	let-7a-5p (and other miRNAs w/seed GAGGUAG)	TarBase	Experimentally Observed	212178_s_at	POM121/POM121C	Cancer,Connective Tissue Disorders,Dermatological Diseases and Conditions,Endocrine System Disorders,Organismal Injury and Abnormalities,Renal and Urological Disease,Reproductive System Disease	Human,Mouse,Rat
hsa-let-7a	let-7a-5p (and other miRNAs w/seed GAGGUAG)	TarBase	Experimentally Observed	213465_s_at	PPP1R7	Cancer,Connective Tissue Disorders,Gastrointestinal Disease,Immunological Disease,Inflammatory Disease,Organismal Injury and Abnormalities,Reproductive System Disease,Skeletal and Muscular Disorders	Human,Mouse,Rat
hsa-let-7a	let-7a-5p (and other miRNAs w/seed GAGGUAG)	Ingenuity Expert Findings,TargetScan Human,miRecords	Experimentally Observed,High (predicted)	228964_at	PRDM1	Cancer,Connective Tissue Disorders,Dermatological Diseases and Conditions,Developmental Disorder,Gastrointestinal Disease,Hematological Disease,Hepatic System Disease,Hereditary Disorder,Immunological Disease,Inflammatory Disease,Inflammatory Response,Neurological Disease,Organismal Injury and Abnormalities,Reproductive System Disease,Skeletal and Muscular Disorders	Human,Mouse,Rat
hsa-let-7a	let-7a-5p (and other miRNAs w/seed GAGGUAG)	TarBase	Experimentally Observed	205053_at	PRIM1	Cancer,Connective Tissue Disorders,Developmental Disorder,Hematological Disease,Hereditary Disorder,Immunological Disease,Organismal Injury and Abnormalities,Reproductive System Disease,Skeletal and Muscular Disorders	Human,Mouse
hsa-let-7a	let-7a-5p (and other miRNAs w/seed GAGGUAG)	TarBase	Experimentally Observed	214201_x_at	PRRC2A	Cancer,Connective Tissue Disorders,Dermatological Diseases and Conditions,Endocrine System Disorders,Gastrointestinal Disease,Immunological Disease,Inflammatory Disease,Metabolic Disease,Neurological Disease,Organismal Injury and Abnormalities,Skeletal and Muscular Disorders	Human,Mouse,Rat
hsa-let-7a	let-7a-5p (and other miRNAs w/seed GAGGUAG)	TarBase	Experimentally Observed	204748_at	PTGS2	Cancer,Cardiovascular Disease,Connective Tissue Disorders,Dermatological Diseases and Conditions,Developmental Disorder,Endocrine System Disorders,Gastrointestinal Disease,Hematological Disease,Hepatic System Disease,Hereditary Disorder,Immunological Disease,Infectious Disease,Inflammatory Disease,Inflammatory Response,Metabolic Disease,Neurological Disease,Nutritional Disease,Ophthalmic Disease,…	Human,Mouse,Rat
hsa-let-7a	let-7a-5p (and other miRNAs w/seed GAGGUAG)	TarBase,TargetScan Human	Experimentally Observed,High (predicted)	212013_at	PXDN	Cancer,Connective Tissue Disorders,Dermatological Diseases and Conditions,Developmental Disorder,Endocrine System Disorders,Gastrointestinal Disease,Hematological Disease,Hepatic System Disease,Immunological Disease,Ophthalmic Disease,Organismal Injury and Abnormalities,Reproductive System Disease	Human,Mouse,Rat
hsa-let-7a	let-7a-5p (and other miRNAs w/seed GAGGUAG)	TarBase,TargetScan Human	Experimentally Observed,Moderate (predicted)	205115_s_at	RBM19	Cancer,Connective Tissue Disorders,Dermatological Diseases and Conditions,Endocrine System Disorders,Gastrointestinal Disease,Infectious Disease,Metabolic Disease,Organismal Injury and Abnormalities,Reproductive System Disease	Human,Mouse,Rat
hsa-let-7a	let-7a-5p (and other miRNAs w/seed GAGGUAG)	TarBase	Experimentally Observed	1553962_s_at	RHOB	Cancer,Dermatological Diseases and Conditions,Endocrine System Disorders,Gastrointestinal Disease,Hematological Disease,Hereditary Disorder,Immunological Disease,Infectious Disease,Inflammatory Response,Metabolic Disease,Neurological Disease,Organismal Injury and Abnormalities,Renal and Urological Disease,Reproductive System Disease,Tumor Morphology	Human,Mouse,Rat
hsa-let-7a	let-7a-5p (and other miRNAs w/seed GAGGUAG)	TarBase	Experimentally Observed	203175_at	RHOG	Cancer,Cardiovascular Disease,Dermatological Diseases and Conditions,Gastrointestinal Disease,Hepatic System Disease,Hereditary Disorder,Inflammatory Response,Neurological Disease,Organismal Injury and Abnormalities,Psychological Disorders,Skeletal and Muscular Disorders,Tumor Morphology	Human,Mouse,Rat
hsa-let-7a	let-7a-5p (and other miRNAs w/seed GAGGUAG)	TarBase	Experimentally Observed	214484_s_at	SIGMAR1	Cancer,Cardiovascular Disease,Connective Tissue Disorders,Dermatological Diseases and Conditions,Gastrointestinal Disease,Hematological Disease,Hereditary Disorder,Infectious Disease,Inflammatory Disease,Neurological Disease,Nutritional Disease,Organismal Injury and Abnormalities,Psychological Disorders,Renal and Urological Disease,Reproductive System Disease,Respiratory Disease,Skeletal and Musc…	Human,Mouse,Rat
hsa-let-7a	let-7a-5p (and other miRNAs w/seed GAGGUAG)	TarBase,TargetScan Human	Experimentally Observed,High (predicted)	212810_s_at	SLC1A4	Cancer,Connective Tissue Disorders,Developmental Disorder,Gastrointestinal Disease,Hepatic System Disease,Hereditary Disorder,Inflammatory Disease,Neurological Disease,Ophthalmic Disease,Organismal Injury and Abnormalities,Psychological Disorders,Renal and Urological Disease,Reproductive System Disease,Skeletal and Muscular Disorders	Human,Mouse,Rat
hsa-let-7a	let-7a-5p (and other miRNAs w/seed GAGGUAG)	TarBase,TargetScan Human	Experimentally Observed,High (predicted)	204342_at	SLC25A24	Cancer,Gastrointestinal Disease,Hepatic System Disease,Organismal Injury and Abnormalities	Human,Mouse,Rat
hsa-let-7a	let-7a-5p (and other miRNAs w/seed GAGGUAG)	TarBase	Experimentally Observed	221020_s_at	SLC25A32	Cancer,Cardiovascular Disease,Dermatological Diseases and Conditions,Hematological Disease,Immunological Disease,Inflammatory Disease,Inflammatory Response,Organismal Injury and Abnormalities,Reproductive System Disease	Human,Mouse,Rat
hsa-let-7a	let-7a-5p (and other miRNAs w/seed GAGGUAG)	TarBase	Experimentally Observed	218237_s_at	SLC38A1	Cancer,Connective Tissue Disorders,Dermatological Diseases and Conditions,Gastrointestinal Disease,Organismal Injury and Abnormalities	Human,Mouse,Rat
hsa-let-7a	let-7a-5p (and other miRNAs w/seed GAGGUAG)	TarBase,TargetScan Human,miRecords	Experimentally Observed,High (predicted)	201589_at	SMC1A	Cancer,Developmental Disorder,Gastrointestinal Disease,Hematological Disease,Hereditary Disorder,Immunological Disease,Organismal Injury and Abnormalities	Human,Mouse,Rat
hsa-let-7a	let-7a-5p (and other miRNAs w/seed GAGGUAG)	miRecords	Experimentally Observed	210357_s_at	SMOX	Cancer,Endocrine System Disorders,Gastrointestinal Disease,Hepatic System Disease,Organismal Injury and Abnormalities,Renal and Urological Disease,Reproductive System Disease	Human,Mouse,Rat
hsa-let-7a	let-7a-5p (and other miRNAs w/seed GAGGUAG)	TarBase,TargetScan Human	Experimentally Observed,High (predicted)	214544_s_at	SNAP23	Cancer,Inflammatory Response,Neurological Disease,Psychological Disorders	Human,Mouse,Rat
hsa-let-7a	let-7a-5p (and other miRNAs w/seed GAGGUAG)	TarBase	Experimentally Observed	201259_s_at	SYPL1	Cancer,Connective Tissue Disorders,Dermatological Diseases and Conditions,Hereditary Disorder,Neurological Disease,Organismal Injury and Abnormalities,Psychological Disorders,Skeletal and Muscular Disorders	Human,Mouse,Rat
hsa-let-7a	let-7a-5p (and other miRNAs w/seed GAGGUAG)	TarBase,TargetScan Human	Experimentally Observed,High (predicted)	228483_s_at	TAF9B	Cancer,Hereditary Disorder,Neurological Disease,Organismal Injury and Abnormalities,Reproductive System Disease	Human,Mouse,Rat
hsa-let-7a	let-7a-5p (and other miRNAs w/seed GAGGUAG)	miRecords	Experimentally Observed	205547_s_at	TAGLN	Cancer,Connective Tissue Disorders,Dermatological Diseases and Conditions,Developmental Disorder,Endocrine System Disorders,Gastrointestinal Disease,Hereditary Disorder,Metabolic Disease,Neurological Disease,Organismal Injury and Abnormalities,Psychological Disorders,Renal and Urological Disease,Reproductive System Disease	Human,Mouse,Rat
hsa-let-7a	let-7a-5p (and other miRNAs w/seed GAGGUAG)	TargetScan Human,miRecords	Experimentally Observed,High (predicted)	224793_s_at	TGFBR1	Cancer,Cardiovascular Disease,Connective Tissue Disorders,Dermatological Diseases and Conditions,Developmental Disorder,Endocrine System Disorders,Gastrointestinal Disease,Hematological Disease,Hereditary Disorder,Immunological Disease,Infectious Disease,Inflammatory Disease,Inflammatory Response,Neurological Disease,Ophthalmic Disease,Organismal Injury and Abnormalities,Renal and Urological Dise…	Human,Mouse,Rat
hsa-let-7a	let-7a-5p (and other miRNAs w/seed GAGGUAG)	miRecords	Experimentally Observed	224341_x_at	TLR4	Antimicrobial Response,Auditory Disease,Cancer,Cardiovascular Disease,Connective Tissue Disorders,Dermatological Diseases and Conditions,Developmental Disorder,Endocrine System Disorders,Gastrointestinal Disease,Hematological Disease,Hepatic System Disease,Hypersensitivity Response,Immunological Disease,Infectious Disease,Inflammatory Disease,Inflammatory Response,Metabolic Disease,Neurological D…	Human,Mouse,Rat
hsa-let-7a	let-7a-5p (and other miRNAs w/seed GAGGUAG)	TarBase,TargetScan Human	Experimentally Observed,High (predicted)	218113_at	TMEM2	Cancer,Gastrointestinal Disease,Hepatic System Disease,Metabolic Disease,Neurological Disease,Organismal Injury and Abnormalities,Psychological Disorders	Human,Mouse,Rat
hsa-let-7a	let-7a-5p (and other miRNAs w/seed GAGGUAG)	TarBase	Experimentally Observed	204083_s_at	TPM2	Cancer,Connective Tissue Disorders,Developmental Disorder,Endocrine System Disorders,Gastrointestinal Disease,Hematological Disease,Hereditary Disorder,Immunological Disease,Inflammatory Disease,Organismal Injury and Abnormalities,Reproductive System Disease,Skeletal and Muscular Disorders	Human
hsa-let-7a	let-7a-5p (and other miRNAs w/seed GAGGUAG)	TarBase	Experimentally Observed	202589_at	TYMS	Cancer,Cardiovascular Disease,Connective Tissue Disorders,Dermatological Diseases and Conditions,Developmental Disorder,Endocrine System Disorders,Gastrointestinal Disease,Hematological Disease,Hepatic System Disease,Hereditary Disorder,Immunological Disease,Infectious Disease,Inflammatory Disease,Inflammatory Response,Neurological Disease,Nutritional Disease,Ophthalmic Disease,Organismal Injury …	Human,Mouse,Rat
hsa-let-7a	let-7a-5p (and other miRNAs w/seed GAGGUAG)	TarBase,TargetScan Human	Experimentally Observed,High (predicted)	225655_at	UHRF1	Cancer,Developmental Disorder,Gastrointestinal Disease,Organismal Injury and Abnormalities,Reproductive System Disease,Tumor Morphology	Human,Mouse,Rat
hsa-let-7a	let-7a-5p (and other miRNAs w/seed GAGGUAG)	miRecords	Experimentally Observed	1555938_x_at	VIM	Cancer,Cardiovascular Disease,Connective Tissue Disorders,Dermatological Diseases and Conditions,Developmental Disorder,Endocrine System Disorders,Gastrointestinal Disease,Hematological Disease,Hepatic System Disease,Hereditary Disorder,Immunological Disease,Inflammatory Disease,Inflammatory Response,Metabolic Disease,Neurological Disease,Nutritional Disease,Ophthalmic Disease,Organismal Injury a…	Human,Mouse,Rat
hsa-miR-101	miR-101-3p (and other miRNAs w/seed ACAGUAC)	TarBase,TargetScan Human,miRecords	Experimentally Observed,High (predicted)	209757_s_at	MYCN	Cancer,Cardiovascular Disease,Connective Tissue Disorders,Dermatological Diseases and Conditions,Developmental Disorder,Endocrine System Disorders,Gastrointestinal Disease,Hematological Disease,Hepatic System Disease,Hereditary Disorder,Immunological Disease,Inflammatory Response,Neurological Disease,Organismal Injury and Abnormalities,Renal and Urological Disease,Reproductive System Disease,Resp…	Human,Mouse,Rat
hsa-miR-103	miR-103-3p (and other miRNAs w/seed GCAGCAU)	TargetScan Human,miRecords	Experimentally Observed,High (predicted)	228120_at	AGO1	Cancer,Connective Tissue Disorders,Endocrine System Disorders,Gastrointestinal Disease,Infectious Disease,Inflammatory Disease,Inflammatory Response,Organismal Injury and Abnormalities,Renal and Urological Disease,Reproductive System Disease,Respiratory Disease	Human,Mouse,Rat
hsa-miR-103	miR-103-3p (and other miRNAs w/seed GCAGCAU)	miRecords	Experimentally Observed	235782_at	AGO3	Cancer,Infectious Disease,Organismal Injury and Abnormalities,Reproductive System Disease	Human,Mouse,Rat
hsa-miR-103	miR-103-3p (and other miRNAs w/seed GCAGCAU)	Ingenuity Expert Findings,TarBase,miRecords	Experimentally Observed	222463_s_at	BACE1	Cancer,Developmental Disorder,Gastrointestinal Disease,Hepatic System Disease,Hereditary Disorder,Metabolic Disease,Neurological Disease,Nutritional Disease,Ophthalmic Disease,Organismal Injury and Abnormalities,Psychological Disorders	Human,Mouse,Rat
hsa-miR-103	miR-103-3p (and other miRNAs w/seed GCAGCAU)	TargetScan Human,miRecords	Experimentally Observed,High (predicted)	205372_at	PLAG1	Cancer,Connective Tissue Disorders,Dermatological Diseases and Conditions,Developmental Disorder,Gastrointestinal Disease,Organismal Injury and Abnormalities	Human,Mouse,Rat
hsa-miR-125b	miR-125b-5p (and other miRNAs w/seed CCCUGAG)	TarBase	Experimentally Observed	1553764_a_at	AJUBA	Cancer,Gastrointestinal Disease,Organismal Injury and Abnormalities,Renal and Urological Disease	Human,Mouse,Rat
hsa-miR-125b	miR-125b-5p (and other miRNAs w/seed CCCUGAG)	Ingenuity Expert Findings,TargetScan Human	Experimentally Observed,High (predicted)	225372_at	C10orf54	Cancer,Endocrine System Disorders,Gastrointestinal Disease,Hepatic System Disease,Immunological Disease,Inflammatory Disease,Inflammatory Response,Neurological Disease,Organismal Injury and Abnormalities,Respiratory Disease	Human,Mouse,Rat
hsa-miR-125b	miR-125b-5p (and other miRNAs w/seed CCCUGAG)	miRecords	Experimentally Observed	211464_x_at	CASP6	Cancer,Developmental Disorder,Gastrointestinal Disease,Hepatic System Disease,Hereditary Disorder,Inflammatory Disease,Metabolic Disease,Neurological Disease,Ophthalmic Disease,Organismal Injury and Abnormalities,Psychological Disorders,Skeletal and Muscular Disorders,Tumor Morphology	Human,Mouse,Rat
hsa-miR-125b	miR-125b-5p (and other miRNAs w/seed CCCUGAG)	miRecords	Experimentally Observed	207181_s_at	CASP7	Cancer,Connective Tissue Disorders,Developmental Disorder,Gastrointestinal Disease,Hematological Disease,Hepatic System Disease,Hereditary Disorder,Immunological Disease,Inflammatory Disease,Inflammatory Response,Metabolic Disease,Neurological Disease,Organismal Injury and Abnormalities,Psychological Disorders,Skeletal and Muscular Disorders	Human,Mouse,Rat
hsa-miR-125b	miR-125b-5p (and other miRNAs w/seed CCCUGAG)	Ingenuity Expert Findings	Experimentally Observed	206788_s_at	CBFB	Cancer,Cardiovascular Disease,Connective Tissue Disorders,Dermatological Diseases and Conditions,Developmental Disorder,Hematological Disease,Hypersensitivity Response,Immunological Disease,Neurological Disease,Organismal Injury and Abnormalities,Psychological Disorders,Reproductive System Disease,Skeletal and Muscular Disorders	Human,Mouse,Rat
hsa-miR-125b	miR-125b-5p (and other miRNAs w/seed CCCUGAG)	Ingenuity Expert Findings,TargetScan Human	Experimentally Observed,High (predicted)	206991_s_at	CCR5	Cancer,Cardiovascular Disease,Connective Tissue Disorders,Dermatological Diseases and Conditions,Endocrine System Disorders,Gastrointestinal Disease,Hematological Disease,Hepatic System Disease,Immunological Disease,Infectious Disease,Inflammatory Disease,Inflammatory Response,Metabolic Disease,Neurological Disease,Nutritional Disease,Ophthalmic Disease,Organismal Injury and Abnormalities,Psychol…	Human,Mouse,Rat
hsa-miR-125b	miR-125b-5p (and other miRNAs w/seed CCCUGAG)	Ingenuity Expert Findings,TargetScan Human	Experimentally Observed,High (predicted)	204677_at	CDH5	Cancer,Cardiovascular Disease,Developmental Disorder,Gastrointestinal Disease,Hepatic System Disease,Organismal Injury and Abnormalities,Renal and Urological Disease,Reproductive System Disease,Tumor Morphology	Human,Mouse,Rat
hsa-miR-125b	miR-125b-5p (and other miRNAs w/seed CCCUGAG)	miRecords	Experimentally Observed	224851_at	CDK6	Cancer,Connective Tissue Disorders,Dermatological Diseases and Conditions,Developmental Disorder,Gastrointestinal Disease,Hematological Disease,Hepatic System Disease,Hereditary Disorder,Immunological Disease,Inflammatory Disease,Neurological Disease,Organismal Injury and Abnormalities,Reproductive System Disease,Respiratory Disease,Skeletal and Muscular Disorders,Tumor Morphology	Human,Mouse,Rat
hsa-miR-125b	miR-125b-5p (and other miRNAs w/seed CCCUGAG)	miRecords	Experimentally Observed	204203_at	CEBPG	Cancer,Cardiovascular Disease,Connective Tissue Disorders,Dermatological Diseases and Conditions,Inflammatory Response,Organismal Injury and Abnormalities	Human,Mouse,Rat
hsa-miR-125b	miR-125b-5p (and other miRNAs w/seed CCCUGAG)	Ingenuity Expert Findings,TargetScan Human	Experimentally Observed,High (predicted)	203693_s_at	E2F3	Cancer,Cardiovascular Disease,Developmental Disorder,Endocrine System Disorders,Gastrointestinal Disease,Hematological Disease,Hereditary Disorder,Immunological Disease,Inflammatory Response,Metabolic Disease,Nutritional Disease,Organismal Injury and Abnormalities,Renal and Urological Disease,Reproductive System Disease,Respiratory Disease,Skeletal and Muscular Disorders	Human,Mouse,Rat
hsa-miR-125b	miR-125b-5p (and other miRNAs w/seed CCCUGAG)	TargetScan Human,miRecords	Experimentally Observed,Moderate (predicted)	216836_s_at	ERBB2	Cancer,Cardiovascular Disease,Connective Tissue Disorders,Dermatological Diseases and Conditions,Developmental Disorder,Endocrine System Disorders,Gastrointestinal Disease,Hematological Disease,Hepatic System Disease,Hereditary Disorder,Immunological Disease,Inflammatory Disease,Inflammatory Response,Neurological Disease,Organismal Injury and Abnormalities,Renal and Urological Disease,Reproductiv…	Human,Mouse,Rat
hsa-miR-125b	miR-125b-5p (and other miRNAs w/seed CCCUGAG)	miRecords	Experimentally Observed	211997_x_at	H3F3A/H3F3B	Cancer,Connective Tissue Disorders,Dermatological Diseases and Conditions,Developmental Disorder,Gastrointestinal Disease,Hepatic System Disease,Immunological Disease,Infectious Disease,Inflammatory Disease,Inflammatory Response,Neurological Disease,Organismal Injury and Abnormalities,Psychological Disorders,Renal and Urological Disease,Reproductive System Disease,Skeletal and Muscular Disorders	Human,Mouse,Rat
hsa-miR-125b	miR-125b-5p (and other miRNAs w/seed CCCUGAG)	Ingenuity Expert Findings,TargetScan Human	Experimentally Observed,High (predicted)	202934_at	HK2	Cancer,Developmental Disorder,Endocrine System Disorders,Gastrointestinal Disease,Hepatic System Disease,Metabolic Disease,Organismal Injury and Abnormalities,Respiratory Disease,Skeletal and Muscular Disorders,Tumor Morphology	Human,Mouse,Rat
hsa-miR-125b	miR-125b-5p (and other miRNAs w/seed CCCUGAG)	miRecords	Experimentally Observed	201566_x_at	ID2	Cancer,Connective Tissue Disorders,Developmental Disorder,Gastrointestinal Disease,Hematological Disease,Immunological Disease,Inflammatory Disease,Inflammatory Response,Neurological Disease,Nutritional Disease,Organismal Injury and Abnormalities,Renal and Urological Disease,Skeletal and Muscular Disorders,Tumor Morphology	Human,Mouse,Rat
hsa-miR-125b	miR-125b-5p (and other miRNAs w/seed CCCUGAG)	miRecords	Experimentally Observed	207826_s_at	ID3	Cancer,Developmental Disorder,Gastrointestinal Disease,Hematological Disease,Hepatic System Disease,Hereditary Disorder,Immunological Disease,Inflammatory Disease,Inflammatory Response,Neurological Disease,Ophthalmic Disease,Organismal Injury and Abnormalities,Psychological Disorders,Reproductive System Disease,Skeletal and Muscular Disorders,Tumor Morphology	Human,Mouse,Rat
hsa-miR-125b	miR-125b-5p (and other miRNAs w/seed CCCUGAG)	TargetScan Human,miRecords	Experimentally Observed,Moderate (predicted)	212143_s_at	IGFBP3	Cancer,Cardiovascular Disease,Dermatological Diseases and Conditions,Developmental Disorder,Endocrine System Disorders,Gastrointestinal Disease,Hematological Disease,Hepatic System Disease,Immunological Disease,Inflammatory Disease,Metabolic Disease,Neurological Disease,Nutritional Disease,Organismal Injury and Abnormalities,Psychological Disorders,Renal and Urological Disease,Reproductive System…	Human,Mouse,Rat
hsa-miR-125b	miR-125b-5p (and other miRNAs w/seed CCCUGAG)	miRecords	Experimentally Observed	212657_s_at	IL1RN	Cancer,Cardiovascular Disease,Connective Tissue Disorders,Dermatological Diseases and Conditions,Developmental Disorder,Endocrine System Disorders,Gastrointestinal Disease,Hematological Disease,Hepatic System Disease,Hereditary Disorder,Hypersensitivity Response,Immunological Disease,Infectious Disease,Inflammatory Disease,Inflammatory Response,Metabolic Disease,Neurological Disease,Nutritional D…	Human,Mouse,Rat
hsa-miR-125b	miR-125b-5p (and other miRNAs w/seed CCCUGAG)	miRecords	Experimentally Observed	203297_s_at	JARID2	Cancer,Cardiovascular Disease,Gastrointestinal Disease,Hematological Disease,Hepatic System Disease,Immunological Disease,Inflammatory Response,Organismal Injury and Abnormalities,Reproductive System Disease	Human,Mouse,Rat
hsa-miR-125b	miR-125b-5p (and other miRNAs w/seed CCCUGAG)	Ingenuity Expert Findings,TargetScan Human	Experimentally Observed,High (predicted)	225390_s_at	KLF13	Cancer,Connective Tissue Disorders,Developmental Disorder,Gastrointestinal Disease,Hepatic System Disease,Immunological Disease,Inflammatory Disease,Organismal Injury and Abnormalities,Skeletal and Muscular Disorders	Human,Mouse,Rat
hsa-miR-125b	miR-125b-5p (and other miRNAs w/seed CCCUGAG)	miRecords	Experimentally Observed	201650_at	KRT19	Cancer,Developmental Disorder,Endocrine System Disorders,Gastrointestinal Disease,Hereditary Disorder,Organismal Injury and Abnormalities,Renal and Urological Disease,Reproductive System Disease,Respiratory Disease	Human,Mouse,Rat
hsa-miR-125b	miR-125b-5p (and other miRNAs w/seed CCCUGAG)	Ingenuity Expert Findings,TargetScan Human	Experimentally Observed,High (predicted)	201847_at	LIPA	Cancer,Developmental Disorder,Endocrine System Disorders,Gastrointestinal Disease,Hepatic System Disease,Hereditary Disorder,Inflammatory Disease,Inflammatory Response,Metabolic Disease,Neurological Disease,Organismal Injury and Abnormalities,Psychological Disorders,Respiratory Disease	Human,Mouse,Rat
hsa-miR-125b	miR-125b-5p (and other miRNAs w/seed CCCUGAG)	TarBase,TargetScan Human	Experimentally Observed,High (predicted)	226053_at	MAP2K7	Cancer,Cardiovascular Disease,Developmental Disorder,Gastrointestinal Disease,Hematological Disease,Hepatic System Disease,Immunological Disease,Infectious Disease,Organismal Injury and Abnormalities,Reproductive System Disease,Skeletal and Muscular Disorders	Human,Mouse,Rat
hsa-miR-125b	miR-125b-5p (and other miRNAs w/seed CCCUGAG)	Ingenuity Expert Findings	Experimentally Observed	212064_x_at	MAZ	Cancer,Endocrine System Disorders,Gastrointestinal Disease,Metabolic Disease,Neurological Disease,Organismal Injury and Abnormalities,Reproductive System Disease	Human,Mouse,Rat
hsa-miR-125b	miR-125b-5p (and other miRNAs w/seed CCCUGAG)	Ingenuity Expert Findings	Experimentally Observed	209124_at	MYD88	Antimicrobial Response,Auditory Disease,Cancer,Cardiovascular Disease,Connective Tissue Disorders,Dermatological Diseases and Conditions,Endocrine System Disorders,Gastrointestinal Disease,Hematological Disease,Hepatic System Disease,Hereditary Disorder,Hypersensitivity Response,Immunological Disease,Infectious Disease,Inflammatory Disease,Inflammatory Response,Metabolic Disease,Neurological Dise…	Human,Mouse,Rat
hsa-miR-125b	miR-125b-5p (and other miRNAs w/seed CCCUGAG)	miRecords	Experimentally Observed	223854_at	PCDHB10	Cancer,Connective Tissue Disorders,Dermatological Diseases and Conditions,Endocrine System Disorders,Gastrointestinal Disease,Hepatic System Disease,Organismal Injury and Abnormalities,Reproductive System Disease	Human
hsa-miR-125b	miR-125b-5p (and other miRNAs w/seed CCCUGAG)	miRecords	Experimentally Observed	217744_s_at	PERP	Cancer,Dermatological Diseases and Conditions,Hereditary Disorder,Neurological Disease,Organismal Injury and Abnormalities	Human,Mouse,Rat
hsa-miR-125b	miR-125b-5p (and other miRNAs w/seed CCCUGAG)	Ingenuity Expert Findings,TargetScan Human	Experimentally Observed,High (predicted)	200832_s_at	SCD	Cancer,Cardiovascular Disease,Dermatological Diseases and Conditions,Developmental Disorder,Endocrine System Disorders,Gastrointestinal Disease,Hematological Disease,Hepatic System Disease,Hereditary Disorder,Immunological Disease,Inflammatory Disease,Inflammatory Response,Metabolic Disease,Neurological Disease,Nutritional Disease,Organismal Injury and Abnormalities,Psychological Disorders,Renal …	Human,Mouse,Rat
hsa-miR-125b	miR-125b-5p (and other miRNAs w/seed CCCUGAG)	TargetScan Human,miRecords	Experimentally Observed,High (predicted)	212322_at	SGPL1	Cancer,Connective Tissue Disorders,Developmental Disorder,Gastrointestinal Disease,Hematological Disease,Hepatic System Disease,Hereditary Disorder,Immunological Disease,Infectious Disease,Inflammatory Disease,Inflammatory Response,Neurological Disease,Organismal Injury and Abnormalities,Reproductive System Disease	Human,Mouse,Rat
hsa-miR-125b	miR-125b-5p (and other miRNAs w/seed CCCUGAG)	miRecords	Experimentally Observed	231867_at	TENM2	Cancer,Connective Tissue Disorders,Dermatological Diseases and Conditions,Gastrointestinal Disease,Hepatic System Disease,Organismal Injury and Abnormalities,Reproductive System Disease	Human,Mouse,Rat
hsa-miR-125b	miR-125b-5p (and other miRNAs w/seed CCCUGAG)	Ingenuity Expert Findings,TargetScan Human,miRecords	Experimentally Observed,Moderate (predicted)	211300_s_at	TP53	Antimicrobial Response,Cancer,Cardiovascular Disease,Connective Tissue Disorders,Dermatological Diseases and Conditions,Developmental Disorder,Endocrine System Disorders,Gastrointestinal Disease,Hematological Disease,Hepatic System Disease,Hereditary Disorder,Immunological Disease,Infectious Disease,Inflammatory Disease,Inflammatory Response,Metabolic Disease,Neurological Disease,Nutritional Dise…	Human,Mouse,Rat
hsa-miR-125b	miR-125b-5p (and other miRNAs w/seed CCCUGAG)	miRecords	Experimentally Observed	213535_s_at	UBE2I	Cancer,Dermatological Diseases and Conditions,Endocrine System Disorders,Hematological Disease,Immunological Disease,Inflammatory Disease,Inflammatory Response,Organismal Injury and Abnormalities	Human,Mouse,Rat
hsa-miR-125b	miR-125b-5p (and other miRNAs w/seed CCCUGAG)	TarBase,TargetScan Human	Experimentally Observed,High (predicted)	226111_s_at	ZNF385A	Cancer,Gastrointestinal Disease,Hematological Disease,Inflammatory Response,Organismal Injury and Abnormalities,Reproductive System Disease	Human,Mouse,Rat
hsa-miR-126*	miR-126a-5p (and other miRNAs w/seed AUUAUUA)	TarBase,miRecords	Experimentally Observed	228696_at	SLC45A3	Cancer,Gastrointestinal Disease,Hepatic System Disease,Organismal Injury and Abnormalities,Reproductive System Disease	Human,Mouse,Rat
hsa-miR-127-3p	miR-127-3p (miRNAs w/seed CGGAUCC)	miRecords	Experimentally Observed	203140_at	BCL6	Cancer,Cardiovascular Disease,Connective Tissue Disorders,Dermatological Diseases and Conditions,Developmental Disorder,Gastrointestinal Disease,Hematological Disease,Hepatic System Disease,Hereditary Disorder,Hypersensitivity Response,Immunological Disease,Infectious Disease,Inflammatory Disease,Inflammatory Response,Metabolic Disease,Neurological Disease,Organismal Injury and Abnormalities,Psyc…	Human,Mouse,Rat
hsa-miR-127-3p	miR-127-3p (miRNAs w/seed CGGAUCC)	miRecords	Experimentally Observed	228964_at	PRDM1	Cancer,Connective Tissue Disorders,Dermatological Diseases and Conditions,Developmental Disorder,Gastrointestinal Disease,Hematological Disease,Hepatic System Disease,Hereditary Disorder,Immunological Disease,Inflammatory Disease,Inflammatory Response,Neurological Disease,Organismal Injury and Abnormalities,Reproductive System Disease,Skeletal and Muscular Disorders	Human,Mouse,Rat
hsa-miR-127-3p	miR-127-3p (miRNAs w/seed CGGAUCC)	miRecords	Experimentally Observed	200670_at	XBP1	Cancer,Cardiovascular Disease,Connective Tissue Disorders,Dermatological Diseases and Conditions,Developmental Disorder,Endocrine System Disorders,Gastrointestinal Disease,Hematological Disease,Hepatic System Disease,Hereditary Disorder,Immunological Disease,Infectious Disease,Inflammatory Disease,Inflammatory Response,Metabolic Disease,Neurological Disease,Organismal Injury and Abnormalities,Psy…	Human,Mouse,Rat
hsa-miR-128a	miR-128-3p (and other miRNAs w/seed CACAGUG)	TargetScan Human,miRecords	Experimentally Observed,High (predicted)	202265_at	BMI1	Cancer,Gastrointestinal Disease,Hematological Disease,Hepatic System Disease,Immunological Disease,Inflammatory Disease,Inflammatory Response,Neurological Disease,Organismal Injury and Abnormalities,Renal and Urological Disease,Reproductive System Disease,Tumor Morphology	Human
hsa-miR-128a	miR-128-3p (and other miRNAs w/seed CACAGUG)	TargetScan Human,miRecords	Experimentally Observed,High (predicted)	203693_s_at	E2F3	Cancer,Cardiovascular Disease,Developmental Disorder,Endocrine System Disorders,Gastrointestinal Disease,Hematological Disease,Hereditary Disorder,Immunological Disease,Inflammatory Response,Metabolic Disease,Nutritional Disease,Organismal Injury and Abnormalities,Renal and Urological Disease,Reproductive System Disease,Respiratory Disease,Skeletal and Muscular Disorders	Human,Mouse,Rat
hsa-miR-128a	miR-128-3p (and other miRNAs w/seed CACAGUG)	Ingenuity Expert Findings,TargetScan Human	Experimentally Observed,High (predicted)	224793_s_at	TGFBR1	Cancer,Cardiovascular Disease,Connective Tissue Disorders,Dermatological Diseases and Conditions,Developmental Disorder,Endocrine System Disorders,Gastrointestinal Disease,Hematological Disease,Hereditary Disorder,Immunological Disease,Infectious Disease,Inflammatory Disease,Inflammatory Response,Neurological Disease,Ophthalmic Disease,Organismal Injury and Abnormalities,Renal and Urological Dise…	Human,Mouse,Rat
hsa-miR-128a	miR-128-3p (and other miRNAs w/seed CACAGUG)	TargetScan Human,miRecords	Experimentally Observed,High (predicted)	201008_s_at	TXNIP	Cancer,Cardiovascular Disease,Dermatological Diseases and Conditions,Endocrine System Disorders,Gastrointestinal Disease,Hematological Disease,Hepatic System Disease,Immunological Disease,Infectious Disease,Inflammatory Response,Metabolic Disease,Neurological Disease,Nutritional Disease,Organismal Injury and Abnormalities,Psychological Disorders,Renal and Urological Disease,Reproductive System Di…	Human,Mouse,Rat
hsa-miR-128a	miR-128-3p (and other miRNAs w/seed CACAGUG)	Ingenuity Expert Findings,TargetScan Human	Experimentally Observed,High (predicted)	212533_at	WEE1	Cancer,Endocrine System Disorders,Gastrointestinal Disease,Hematological Disease,Hepatic System Disease,Immunological Disease,Organismal Injury and Abnormalities,Reproductive System Disease,Skeletal and Muscular Disorders	Human,Mouse,Rat
hsa-miR-454-3p	miR-130a-3p (and other miRNAs w/seed AGUGCAA)	Ingenuity Expert Findings,TargetScan Human	Experimentally Observed,High (predicted)	226684_at	ATG2B	Cancer,Connective Tissue Disorders,Dermatological Diseases and Conditions,Endocrine System Disorders,Gastrointestinal Disease,Hematological Disease,Hepatic System Disease,Immunological Disease,Inflammatory Response,Organismal Injury and Abnormalities,Reproductive System Disease	Human,Mouse
hsa-miR-454-3p	miR-130a-3p (and other miRNAs w/seed AGUGCAA)	Ingenuity Expert Findings,TargetScan Human	Experimentally Observed,High (predicted)	213229_at	DICER1	Cancer,Cardiovascular Disease,Connective Tissue Disorders,Dermatological Diseases and Conditions,Developmental Disorder,Endocrine System Disorders,Gastrointestinal Disease,Hepatic System Disease,Hereditary Disorder,Immunological Disease,Infectious Disease,Inflammatory Disease,Inflammatory Response,Metabolic Disease,Neurological Disease,Nutritional Disease,Ophthalmic Disease,Organismal Injury and …	Human,Mouse,Rat
hsa-miR-454-3p	miR-130a-3p (and other miRNAs w/seed AGUGCAA)	TarBase,TargetScan Human,miRecords	Experimentally Observed,High (predicted)	213844_at	HOXA5	Cancer,Connective Tissue Disorders,Developmental Disorder,Endocrine System Disorders,Gastrointestinal Disease,Hematological Disease,Hereditary Disorder,Inflammatory Disease,Inflammatory Response,Organismal Injury and Abnormalities,Reproductive System Disease,Respiratory Disease,Skeletal and Muscular Disorders	Human,Mouse,Rat
hsa-miR-454-3p	miR-130a-3p (and other miRNAs w/seed AGUGCAA)	Ingenuity Expert Findings,TargetScan Human	Experimentally Observed,High (predicted)	202526_at	SMAD4	Auditory Disease,Cancer,Cardiovascular Disease,Connective Tissue Disorders,Dental Disease,Dermatological Diseases and Conditions,Developmental Disorder,Endocrine System Disorders,Gastrointestinal Disease,Hematological Disease,Hepatic System Disease,Hereditary Disorder,Immunological Disease,Inflammatory Disease,Inflammatory Response,Neurological Disease,Ophthalmic Disease,Organismal Injury and Abn…	Human,Mouse,Rat
hsa-miR-454-3p	miR-130a-3p (and other miRNAs w/seed AGUGCAA)	TarBase	Experimentally Observed	206552_s_at	TAC1	Cancer,Cardiovascular Disease,Connective Tissue Disorders,Dermatological Diseases and Conditions,Gastrointestinal Disease,Hepatic System Disease,Hereditary Disorder,Hypersensitivity Response,Immunological Disease,Infectious Disease,Inflammatory Disease,Inflammatory Response,Metabolic Disease,Neurological Disease,Organismal Injury and Abnormalities,Psychological Disorders,Renal and Urological Dise…	Human,Mouse,Rat
hsa-miR-140-5p	miR-140-5p (and other miRNAs w/seed AGUGGUU)	miRecords	Experimentally Observed	209687_at	CXCL12	Antimicrobial Response,Cancer,Cardiovascular Disease,Connective Tissue Disorders,Dermatological Diseases and Conditions,Developmental Disorder,Endocrine System Disorders,Gastrointestinal Disease,Hematological Disease,Hepatic System Disease,Hypersensitivity Response,Immunological Disease,Infectious Disease,Inflammatory Disease,Inflammatory Response,Metabolic Disease,Neurological Disease,Ophthalmic…	Human,Mouse,Rat
hsa-miR-140-5p	miR-140-5p (and other miRNAs w/seed AGUGGUU)	TargetScan Human,miRecords	Experimentally Observed,High (predicted)	228813_at	HDAC4	Cancer,Cardiovascular Disease,Connective Tissue Disorders,Dermatological Diseases and Conditions,Developmental Disorder,Gastrointestinal Disease,Hematological Disease,Hepatic System Disease,Hereditary Disorder,Immunological Disease,Inflammatory Disease,Inflammatory Response,Metabolic Disease,Neurological Disease,Nutritional Disease,Organismal Injury and Abnormalities,Renal and Urological Disease,…	Human,Mouse,Rat
hsa-miR-140-5p	miR-140-5p (and other miRNAs w/seed AGUGGUU)	TargetScan Human,miRecords	Experimentally Observed,High (predicted)	203425_s_at	IGFBP5	Cancer,Cardiovascular Disease,Connective Tissue Disorders,Dermatological Diseases and Conditions,Endocrine System Disorders,Gastrointestinal Disease,Hereditary Disorder,Immunological Disease,Inflammatory Disease,Metabolic Disease,Neurological Disease,Organismal Injury and Abnormalities,Renal and Urological Disease,Reproductive System Disease,Skeletal and Muscular Disorders,Tumor Morphology	Human,Mouse,Rat
hsa-miR-142-3p	miR-142-3p (and other miRNAs w/seed GUAGUGU)	TargetScan Human,miRecords	Experimentally Observed,High (predicted)	204497_at	ADCY9	Cancer,Connective Tissue Disorders,Dermatological Diseases and Conditions,Endocrine System Disorders,Gastrointestinal Disease,Neurological Disease,Organismal Injury and Abnormalities,Psychological Disorders,Reproductive System Disease	Human,Mouse,Rat
hsa-miR-142-3p	miR-142-3p (and other miRNAs w/seed GUAGUGU)	Ingenuity Expert Findings,TargetScan Human	Experimentally Observed,High (predicted)	225575_at	LIFR	Cancer,Connective Tissue Disorders,Dermatological Diseases and Conditions,Endocrine System Disorders,Gastrointestinal Disease,Hepatic System Disease,Hereditary Disorder,Infectious Disease,Neurological Disease,Organismal Injury and Abnormalities,Psychological Disorders,Reproductive System Disease,Skeletal and Muscular Disorders	Human,Mouse,Rat
hsa-miR-146b-5p	miR-146a-5p (and other miRNAs w/seed GAGAACU)	miRecords	Experimentally Observed	202179_at	BLMH	Cancer,Cardiovascular Disease,Dermatological Diseases and Conditions,Endocrine System Disorders,Gastrointestinal Disease,Inflammatory Disease,Inflammatory Response,Metabolic Disease,Neurological Disease,Organismal Injury and Abnormalities,Psychological Disorders,Renal and Urological Disease,Reproductive System Disease	Human,Mouse,Rat
hsa-miR-146b-5p	miR-146a-5p (and other miRNAs w/seed GAGAACU)	miRecords	Experimentally Observed	204531_s_at	BRCA1	Cancer,Connective Tissue Disorders,Dermatological Diseases and Conditions,Developmental Disorder,Endocrine System Disorders,Gastrointestinal Disease,Hematological Disease,Hepatic System Disease,Hereditary Disorder,Immunological Disease,Infectious Disease,Metabolic Disease,Neurological Disease,Organismal Injury and Abnormalities,Psychological Disorders,Renal and Urological Disease,Reproductive Sys…	Human,Mouse,Rat
hsa-miR-146b-5p	miR-146a-5p (and other miRNAs w/seed GAGAACU)	miRecords	Experimentally Observed	214038_at	CCL8	Antimicrobial Response,Cancer,Connective Tissue Disorders,Dermatological Diseases and Conditions,Gastrointestinal Disease,Hepatic System Disease,Hypersensitivity Response,Immunological Disease,Infectious Disease,Inflammatory Disease,Inflammatory Response,Organismal Injury and Abnormalities,Skeletal and Muscular Disorders	Human
hsa-miR-146b-5p	miR-146a-5p (and other miRNAs w/seed GAGAACU)	miRecords	Experimentally Observed	213226_at	CCNA2	Cancer,Cardiovascular Disease,Dermatological Diseases and Conditions,Developmental Disorder,Gastrointestinal Disease,Hematological Disease,Hepatic System Disease,Hereditary Disorder,Immunological Disease,Infectious Disease,Inflammatory Disease,Inflammatory Response,Organismal Injury and Abnormalities,Renal and Urological Disease,Reproductive System Disease,Respiratory Disease,Skeletal and Muscula…	Human,Mouse,Rat
hsa-miR-146b-5p	miR-146a-5p (and other miRNAs w/seed GAGAACU)	Ingenuity Expert Findings	Experimentally Observed	205789_at	CD1D	Antimicrobial Response,Cancer,Cardiovascular Disease,Connective Tissue Disorders,Dermatological Diseases and Conditions,Developmental Disorder,Endocrine System Disorders,Gastrointestinal Disease,Hematological Disease,Hepatic System Disease,Hereditary Disorder,Immunological Disease,Infectious Disease,Inflammatory Disease,Inflammatory Response,Metabolic Disease,Neurological Disease,Organismal Injur…	Human,Mouse,Rat
hsa-miR-146b-5p	miR-146a-5p (and other miRNAs w/seed GAGAACU)	Ingenuity Expert Findings	Experimentally Observed	35150_at	CD40	Antimicrobial Response,Cancer,Cardiovascular Disease,Connective Tissue Disorders,Dermatological Diseases and Conditions,Endocrine System Disorders,Gastrointestinal Disease,Hematological Disease,Hepatic System Disease,Hereditary Disorder,Immunological Disease,Infectious Disease,Inflammatory Disease,Inflammatory Response,Metabolic Disease,Neurological Disease,Ophthalmic Disease,Organismal Injury an…	Human,Mouse,Rat
hsa-miR-146b-5p	miR-146a-5p (and other miRNAs w/seed GAGAACU)	miRecords	Experimentally Observed	1555758_a_at	CDKN3	Cancer,Connective Tissue Disorders,Dermatological Diseases and Conditions,Endocrine System Disorders,Gastrointestinal Disease,Hepatic System Disease,Neurological Disease,Organismal Injury and Abnormalities,Reproductive System Disease	Human,Mouse
hsa-miR-146b-5p	miR-146a-5p (and other miRNAs w/seed GAGAACU)	Ingenuity Expert Findings,TargetScan Human,miRecords	Experimentally Observed,Moderate (predicted)	213800_at	CFH	Cancer,Cardiovascular Disease,Connective Tissue Disorders,Dermatological Diseases and Conditions,Endocrine System Disorders,Gastrointestinal Disease,Hematological Disease,Hepatic System Disease,Hereditary Disorder,Immunological Disease,Inflammatory Disease,Inflammatory Response,Metabolic Disease,Neurological Disease,Ophthalmic Disease,Organismal Injury and Abnormalities,Renal and Urological Disea…	Human,Mouse,Rat
hsa-miR-146b-5p	miR-146a-5p (and other miRNAs w/seed GAGAACU)	Ingenuity Expert Findings	Experimentally Observed	211506_s_at	CXCL8	Cancer,Cardiovascular Disease,Connective Tissue Disorders,Dermatological Diseases and Conditions,Developmental Disorder,Endocrine System Disorders,Gastrointestinal Disease,Hematological Disease,Hepatic System Disease,Hereditary Disorder,Hypersensitivity Response,Immunological Disease,Infectious Disease,Inflammatory Disease,Inflammatory Response,Metabolic Disease,Neurological Disease,Nutritional D…	Human
hsa-miR-146b-5p	miR-146a-5p (and other miRNAs w/seed GAGAACU)	miRecords	Experimentally Observed	217028_at	CXCR4	Antimicrobial Response,Cancer,Cardiovascular Disease,Connective Tissue Disorders,Dermatological Diseases and Conditions,Developmental Disorder,Endocrine System Disorders,Gastrointestinal Disease,Hematological Disease,Hepatic System Disease,Hereditary Disorder,Immunological Disease,Infectious Disease,Inflammatory Disease,Inflammatory Response,Metabolic Disease,Neurological Disease,Nutritional Dise…	Human,Mouse,Rat
hsa-miR-146b-5p	miR-146a-5p (and other miRNAs w/seed GAGAACU)	miRecords	Experimentally Observed	202535_at	FADD	Cancer,Cardiovascular Disease,Dermatological Diseases and Conditions,Developmental Disorder,Endocrine System Disorders,Gastrointestinal Disease,Hematological Disease,Hepatic System Disease,Hereditary Disorder,Immunological Disease,Infectious Disease,Inflammatory Response,Metabolic Disease,Neurological Disease,Organismal Injury and Abnormalities,Reproductive System Disease,Respiratory Disease,Skel…	Human,Mouse,Rat
hsa-miR-146b-5p	miR-146a-5p (and other miRNAs w/seed GAGAACU)	Ingenuity Expert Findings	Experimentally Observed	215561_s_at	IL1R1	Antimicrobial Response,Cancer,Cardiovascular Disease,Connective Tissue Disorders,Dermatological Diseases and Conditions,Developmental Disorder,Endocrine System Disorders,Gastrointestinal Disease,Hematological Disease,Hepatic System Disease,Hereditary Disorder,Hypersensitivity Response,Immunological Disease,Infectious Disease,Inflammatory Disease,Inflammatory Response,Metabolic Disease,Neurologica…	Human,Mouse,Rat
hsa-miR-146b-5p	miR-146a-5p (and other miRNAs w/seed GAGAACU)	Ingenuity Expert Findings	Experimentally Observed	210233_at	IL1RAP	Cancer,Connective Tissue Disorders,Dermatological Diseases and Conditions,Gastrointestinal Disease,Hematological Disease,Immunological Disease,Inflammatory Response,Organismal Injury and Abnormalities,Renal and Urological Disease	Human,Mouse,Rat
hsa-miR-146b-5p	miR-146a-5p (and other miRNAs w/seed GAGAACU)	Ingenuity Expert Findings,TargetScan Human,miRecords	Experimentally Observed,High (predicted)	201587_s_at	IRAK1	Cancer,Dermatological Diseases and Conditions,Endocrine System Disorders,Hematological Disease,Immunological Disease,Infectious Disease,Inflammatory Disease,Inflammatory Response,Neurological Disease,Organismal Injury and Abnormalities,Reproductive System Disease,Skeletal and Muscular Disorders	Human,Mouse,Rat
hsa-miR-146b-5p	miR-146a-5p (and other miRNAs w/seed GAGAACU)	miRecords	Experimentally Observed	239412_at	IRF5	Cancer,Connective Tissue Disorders,Endocrine System Disorders,Gastrointestinal Disease,Hepatic System Disease,Immunological Disease,Infectious Disease,Inflammatory Disease,Inflammatory Response,Organismal Injury and Abnormalities,Renal and Urological Disease,Skeletal and Muscular Disorders,Tumor Morphology	Human,Mouse,Rat
hsa-miR-146b-5p	miR-146a-5p (and other miRNAs w/seed GAGAACU)	miRecords	Experimentally Observed	216969_s_at	KIF22	Cancer,Connective Tissue Disorders,Developmental Disorder,Hereditary Disorder,Organismal Injury and Abnormalities,Reproductive System Disease,Skeletal and Muscular Disorders	Human,Mouse,Rat
hsa-miR-146b-5p	miR-146a-5p (and other miRNAs w/seed GAGAACU)	miRecords	Experimentally Observed	207339_s_at	LTB	Cancer,Connective Tissue Disorders,Dermatological Diseases and Conditions,Endocrine System Disorders,Gastrointestinal Disease,Hematological Disease,Hepatic System Disease,Immunological Disease,Infectious Disease,Inflammatory Disease,Inflammatory Response,Neurological Disease,Nutritional Disease,Organismal Injury and Abnormalities,Psychological Disorders,Respiratory Disease,Skeletal and Muscular D…	Human,Mouse,Rat
hsa-miR-146b-5p	miR-146a-5p (and other miRNAs w/seed GAGAACU)	miRecords	Experimentally Observed	220651_s_at	MCM10	Cancer,Connective Tissue Disorders,Dermatological Diseases and Conditions,Gastrointestinal Disease,Organismal Injury and Abnormalities,Reproductive System Disease	Human,Mouse,Rat
hsa-miR-146b-5p	miR-146a-5p (and other miRNAs w/seed GAGAACU)	miRecords	Experimentally Observed	228778_at	MCPH1	Auditory Disease,Cancer,Connective Tissue Disorders,Dermatological Diseases and Conditions,Developmental Disorder,Endocrine System Disorders,Gastrointestinal Disease,Hepatic System Disease,Hereditary Disorder,Inflammatory Disease,Inflammatory Response,Neurological Disease,Ophthalmic Disease,Organismal Injury and Abnormalities,Reproductive System Disease,Skeletal and Muscular Disorders	Human,Mouse,Rat
hsa-miR-146b-5p	miR-146a-5p (and other miRNAs w/seed GAGAACU)	miRecords	Experimentally Observed	207565_s_at	MR1	Cancer,Cardiovascular Disease,Connective Tissue Disorders,Gastrointestinal Disease,Hematological Disease,Immunological Disease,Infectious Disease,Inflammatory Disease,Inflammatory Response,Neurological Disease,Organismal Injury and Abnormalities,Reproductive System Disease,Skeletal and Muscular Disorders	Human,Mouse,Rat
hsa-miR-146b-5p	miR-146a-5p (and other miRNAs w/seed GAGAACU)	Ingenuity Expert Findings	Experimentally Observed	205893_at	NLGN1	Cancer,Cardiovascular Disease,Connective Tissue Disorders,Dermatological Diseases and Conditions,Endocrine System Disorders,Gastrointestinal Disease,Neurological Disease,Organismal Injury and Abnormalities,Psychological Disorders,Reproductive System Disease,Respiratory Disease	Human,Mouse,Rat
hsa-miR-146b-5p	miR-146a-5p (and other miRNAs w/seed GAGAACU)	Ingenuity Expert Findings,TargetScan Human	Experimentally Observed,High (predicted)	205794_s_at	NOVA1	Cancer,Connective Tissue Disorders,Dermatological Diseases and Conditions,Gastrointestinal Disease,Hepatic System Disease,Organismal Injury and Abnormalities	Human,Mouse,Rat
hsa-miR-146b-5p	miR-146a-5p (and other miRNAs w/seed GAGAACU)	miRecords	Experimentally Observed	214794_at	PA2G4	Cancer,Gastrointestinal Disease,Hepatic System Disease,Organismal Injury and Abnormalities	Human,Mouse,Rat
hsa-miR-146b-5p	miR-146a-5p (and other miRNAs w/seed GAGAACU)	miRecords	Experimentally Observed	205909_at	POLE2	Cancer,Connective Tissue Disorders,Dermatological Diseases and Conditions,Endocrine System Disorders,Gastrointestinal Disease,Hematological Disease,Hepatic System Disease,Immunological Disease,Inflammatory Disease,Inflammatory Response,Neurological Disease,Organismal Injury and Abnormalities,Renal and Urological Disease,Reproductive System Disease,Respiratory Disease,Skeletal and Muscular Disorde…	Human,Mouse,Rat
hsa-miR-146b-5p	miR-146a-5p (and other miRNAs w/seed GAGAACU)	Ingenuity Expert Findings	Experimentally Observed	211661_x_at	PTAFR	Cancer,Cardiovascular Disease,Connective Tissue Disorders,Dermatological Diseases and Conditions,Endocrine System Disorders,Gastrointestinal Disease,Hematological Disease,Hepatic System Disease,Immunological Disease,Infectious Disease,Inflammatory Disease,Inflammatory Response,Metabolic Disease,Neurological Disease,Organismal Injury and Abnormalities,Reproductive System Disease,Respiratory Disease	Human,Mouse,Rat
hsa-miR-146b-5p	miR-146a-5p (and other miRNAs w/seed GAGAACU)	miRecords	Experimentally Observed	200887_s_at	STAT1	Antimicrobial Response,Cancer,Cardiovascular Disease,Connective Tissue Disorders,Dermatological Diseases and Conditions,Developmental Disorder,Endocrine System Disorders,Gastrointestinal Disease,Hematological Disease,Hepatic System Disease,Hereditary Disorder,Immunological Disease,Infectious Disease,Inflammatory Disease,Inflammatory Response,Metabolic Disease,Neurological Disease,Ophthalmic Disea…	Human,Mouse,Rat
hsa-miR-146b-5p	miR-146a-5p (and other miRNAs w/seed GAGAACU)	TargetScan Human,miRecords	Experimentally Observed,High (predicted)	203046_s_at	TIMELESS	Cancer,Gastrointestinal Disease,Neurological Disease,Organismal Injury and Abnormalities,Psychological Disorders	Human,Mouse,Rat
hsa-miR-146b-5p	miR-146a-5p (and other miRNAs w/seed GAGAACU)	Ingenuity Expert Findings	Experimentally Observed	210176_at	TLR1	Cancer,Connective Tissue Disorders,Dermatological Diseases and Conditions,Gastrointestinal Disease,Immunological Disease,Infectious Disease,Inflammatory Disease,Inflammatory Response,Neurological Disease,Ophthalmic Disease,Organismal Injury and Abnormalities,Renal and Urological Disease,Reproductive System Disease,Skeletal and Muscular Disorders,Tumor Morphology	Human,Mouse,Rat
hsa-miR-146b-5p	miR-146a-5p (and other miRNAs w/seed GAGAACU)	Ingenuity Expert Findings	Experimentally Observed	224341_x_at	TLR4	Antimicrobial Response,Auditory Disease,Cancer,Cardiovascular Disease,Connective Tissue Disorders,Dermatological Diseases and Conditions,Developmental Disorder,Endocrine System Disorders,Gastrointestinal Disease,Hematological Disease,Hepatic System Disease,Hypersensitivity Response,Immunological Disease,Infectious Disease,Inflammatory Disease,Inflammatory Response,Metabolic Disease,Neurological D…	Human,Mouse,Rat
hsa-miR-146b-5p	miR-146a-5p (and other miRNAs w/seed GAGAACU)	miRecords	Experimentally Observed	205347_s_at	TMSB15A	Cancer,Endocrine System Disorders,Gastrointestinal Disease,Organismal Injury and Abnormalities	Human
hsa-miR-146b-5p	miR-146a-5p (and other miRNAs w/seed GAGAACU)	TargetScan Human,miRecords	Experimentally Observed,High (predicted)	225655_at	UHRF1	Cancer,Developmental Disorder,Gastrointestinal Disease,Organismal Injury and Abnormalities,Reproductive System Disease,Tumor Morphology	Human,Mouse,Rat
hsa-miR-16	miR-16-5p (and other miRNAs w/seed AGCAGCA)	TarBase	Experimentally Observed	202767_at	ACP2	Cancer,Connective Tissue Disorders,Dermatological Diseases and Conditions,Developmental Disorder,Hereditary Disorder,Inflammatory Response,Metabolic Disease,Neurological Disease,Organismal Injury and Abnormalities,Skeletal and Muscular Disorders	Human,Mouse,Rat
hsa-miR-16	miR-16-5p (and other miRNAs w/seed AGCAGCA)	miRecords	Experimentally Observed	229145_at	ANAPC16	Cancer,Gastrointestinal Disease,Hepatic System Disease,Organismal Injury and Abnormalities	Human,Mouse,Rat
hsa-miR-16	miR-16-5p (and other miRNAs w/seed AGCAGCA)	TargetScan Human,miRecords	Experimentally Observed,High (predicted)	202564_x_at	ARL2	Cancer,Gastrointestinal Disease,Hepatic System Disease,Organismal Injury and Abnormalities	Human,Mouse,Rat
hsa-miR-16	miR-16-5p (and other miRNAs w/seed AGCAGCA)	Ingenuity Expert Findings,TargetScan Human	Experimentally Observed,Moderate (predicted)	203952_at	ATF6	Cancer,Cardiovascular Disease,Connective Tissue Disorders,Dermatological Diseases and Conditions,Endocrine System Disorders,Gastrointestinal Disease,Hepatic System Disease,Metabolic Disease,Organismal Injury and Abnormalities,Reproductive System Disease,Skeletal and Muscular Disorders	Human,Mouse,Rat
hsa-miR-16	miR-16-5p (and other miRNAs w/seed AGCAGCA)	TarBase,TargetScan Human	Experimentally Observed,High (predicted)	202492_at	ATG9A	Cancer,Connective Tissue Disorders,Dermatological Diseases and Conditions,Gastrointestinal Disease,Hepatic System Disease,Inflammatory Response,Organismal Injury and Abnormalities	Human,Mouse,Rat
hsa-miR-16	miR-16-5p (and other miRNAs w/seed AGCAGCA)	Ingenuity Expert Findings,TargetScan Human,miRecords	Experimentally Observed,High (predicted)	209311_at	BCL2L2	Cancer,Connective Tissue Disorders,Developmental Disorder,Endocrine System Disorders,Hereditary Disorder,Infectious Disease,Neurological Disease,Organismal Injury and Abnormalities,Renal and Urological Disease,Reproductive System Disease,Tumor Morphology	Human,Mouse,Rat
hsa-miR-16	miR-16-5p (and other miRNAs w/seed AGCAGCA)	TarBase,TargetScan Human	Experimentally Observed,Moderate (predicted)	204509_at	CA12	Cancer,Cardiovascular Disease,Connective Tissue Disorders,Dermatological Diseases and Conditions,Developmental Disorder,Endocrine System Disorders,Gastrointestinal Disease,Hematological Disease,Hepatic System Disease,Hereditary Disorder,Infectious Disease,Inflammatory Disease,Inflammatory Response,Metabolic Disease,Neurological Disease,Nutritional Disease,Ophthalmic Disease,Organismal Injury and …	Human,Mouse,Rat
hsa-miR-16	miR-16-5p (and other miRNAs w/seed AGCAGCA)	miRecords	Experimentally Observed	209031_at	CADM1	Cancer,Developmental Disorder,Endocrine System Disorders,Gastrointestinal Disease,Hematological Disease,Hereditary Disorder,Immunological Disease,Inflammatory Response,Neurological Disease,Organismal Injury and Abnormalities,Renal and Urological Disease,Reproductive System Disease,Respiratory Disease	Human,Mouse,Rat
hsa-miR-16	miR-16-5p (and other miRNAs w/seed AGCAGCA)	Ingenuity Expert Findings,TargetScan Human	Experimentally Observed,Moderate (predicted)	205288_at	CDC14A	Cancer,Gastrointestinal Disease,Hepatic System Disease,Organismal Injury and Abnormalities	Human,Mouse,Rat
hsa-miR-16	miR-16-5p (and other miRNAs w/seed AGCAGCA)	TargetScan Human,miRecords	Experimentally Observed,High (predicted)	223249_at	CLDN12	Cancer,Connective Tissue Disorders,Dermatological Diseases and Conditions,Organismal Injury and Abnormalities,Reproductive System Disease	Human,Mouse,Rat
hsa-miR-16	miR-16-5p (and other miRNAs w/seed AGCAGCA)	miRecords	Experimentally Observed	201990_s_at	CREBL2	Cancer,Organismal Injury and Abnormalities	Human,Mouse,Rat
hsa-miR-16	miR-16-5p (and other miRNAs w/seed AGCAGCA)	miRecords	Experimentally Observed	205984_at	CRHBP	Cancer,Dermatological Diseases and Conditions,Developmental Disorder,Endocrine System Disorders,Gastrointestinal Disease,Inflammatory Disease,Inflammatory Response,Metabolic Disease,Neurological Disease,Organismal Injury and Abnormalities,Psychological Disorders,Renal and Urological Disease	Human,Mouse,Rat
hsa-miR-16	miR-16-5p (and other miRNAs w/seed AGCAGCA)	TarBase,TargetScan Human,miRecords	Experimentally Observed,High (predicted)	203301_s_at	DMTF1	Cancer,Cardiovascular Disease,Developmental Disorder,Hematological Disease,Immunological Disease,Neurological Disease,Organismal Injury and Abnormalities,Skeletal and Muscular Disorders	Human,Mouse
hsa-miR-16	miR-16-5p (and other miRNAs w/seed AGCAGCA)	TarBase,TargetScan Human	Experimentally Observed,High (predicted)	242674_at	EIF4E	Cancer,Dermatological Diseases and Conditions,Gastrointestinal Disease,Hematological Disease,Hepatic System Disease,Immunological Disease,Neurological Disease,Organismal Injury and Abnormalities,Psychological Disorders,Reproductive System Disease,Respiratory Disease	Human,Mouse,Rat
hsa-miR-16	miR-16-5p (and other miRNAs w/seed AGCAGCA)	miRecords	Experimentally Observed	213689_x_at	FAM69A	Cancer,Endocrine System Disorders,Organismal Injury and Abnormalities,Reproductive System Disease	Human,Mouse,Rat
hsa-miR-16	miR-16-5p (and other miRNAs w/seed AGCAGCA)	TarBase	Experimentally Observed	225153_at	GFM1	Cancer,Gastrointestinal Disease,Hepatic System Disease,Hereditary Disorder,Metabolic Disease,Organismal Injury and Abnormalities,Reproductive System Disease,Tumor Morphology	Human,Mouse,Rat
hsa-miR-16	miR-16-5p (and other miRNAs w/seed AGCAGCA)	TarBase	Experimentally Observed	225420_at	GPAM	Cancer,Cardiovascular Disease,Endocrine System Disorders,Gastrointestinal Disease,Hematological Disease,Hepatic System Disease,Hereditary Disorder,Metabolic Disease,Neurological Disease,Nutritional Disease,Organismal Injury and Abnormalities,Psychological Disorders,Skeletal and Muscular Disorders	Human,Mouse,Rat
hsa-miR-16	miR-16-5p (and other miRNAs w/seed AGCAGCA)	Ingenuity Expert Findings,TargetScan Human	Experimentally Observed,Moderate (predicted)	228572_at	GRB2	Cancer,Cardiovascular Disease,Connective Tissue Disorders,Developmental Disorder,Endocrine System Disorders,Gastrointestinal Disease,Hematological Disease,Hepatic System Disease,Immunological Disease,Infectious Disease,Inflammatory Response,Metabolic Disease,Organismal Injury and Abnormalities,Reproductive System Disease,Skeletal and Muscular Disorders,Tumor Morphology	Human,Mouse,Rat
hsa-miR-16	miR-16-5p (and other miRNAs w/seed AGCAGCA)	TarBase	Experimentally Observed	204149_s_at	GSTM4	Cancer,Hereditary Disorder,Inflammatory Response,Neurological Disease,Organismal Injury and Abnormalities,Reproductive System Disease,Respiratory Disease	Human,Mouse,Rat
hsa-miR-16	miR-16-5p (and other miRNAs w/seed AGCAGCA)	miRecords	Experimentally Observed	227471_at	HACE1	Cancer,Cardiovascular Disease,Gastrointestinal Disease,Hematological Disease,Hepatic System Disease,Immunological Disease,Neurological Disease,Organismal Injury and Abnormalities,Respiratory Disease	Human,Mouse,Rat
hsa-miR-16	miR-16-5p (and other miRNAs w/seed AGCAGCA)	miRecords	Experimentally Observed	223155_at	HDHD2	Cancer,Gastrointestinal Disease,Hepatic System Disease,Organismal Injury and Abnormalities	Human,Mouse,Rat
hsa-miR-16	miR-16-5p (and other miRNAs w/seed AGCAGCA)	TargetScan Human,miRecords	Experimentally Observed,Moderate (predicted)	219352_at	HERC6	Cancer,Connective Tissue Disorders,Dermatological Diseases and Conditions,Endocrine System Disorders,Gastrointestinal Disease,Immunological Disease,Metabolic Disease,Organismal Injury and Abnormalities	Human,Mouse,Rat
hsa-miR-16	miR-16-5p (and other miRNAs w/seed AGCAGCA)	TarBase	Experimentally Observed	203665_at	HMOX1	Cancer,Cardiovascular Disease,Connective Tissue Disorders,Dermatological Diseases and Conditions,Developmental Disorder,Endocrine System Disorders,Gastrointestinal Disease,Hematological Disease,Hepatic System Disease,Hereditary Disorder,Hypersensitivity Response,Immunological Disease,Infectious Disease,Inflammatory Disease,Inflammatory Response,Metabolic Disease,Neurological Disease,Nutritional D…	Human,Mouse,Rat
hsa-miR-16	miR-16-5p (and other miRNAs w/seed AGCAGCA)	Ingenuity Expert Findings,TargetScan Human	Experimentally Observed,High (predicted)	203628_at	IGF1R	Cancer,Cardiovascular Disease,Connective Tissue Disorders,Dermatological Diseases and Conditions,Developmental Disorder,Endocrine System Disorders,Gastrointestinal Disease,Hematological Disease,Hepatic System Disease,Hereditary Disorder,Immunological Disease,Infectious Disease,Inflammatory Disease,Inflammatory Response,Metabolic Disease,Neurological Disease,Nutritional Disease,Organismal Injury a…	Human,Mouse,Rat
hsa-miR-16	miR-16-5p (and other miRNAs w/seed AGCAGCA)	TarBase,TargetScan Human	Experimentally Observed,High (predicted)	201393_s_at	IGF2R	Cancer,Cardiovascular Disease,Connective Tissue Disorders,Dermatological Diseases and Conditions,Developmental Disorder,Gastrointestinal Disease,Hematological Disease,Hepatic System Disease,Infectious Disease,Inflammatory Response,Neurological Disease,Nutritional Disease,Organismal Injury and Abnormalities,Reproductive System Disease,Respiratory Disease,Skeletal and Muscular Disorders	Human,Mouse,Rat
hsa-miR-16	miR-16-5p (and other miRNAs w/seed AGCAGCA)	TarBase	Experimentally Observed	218305_at	IPO4	Cancer,Gastrointestinal Disease,Hepatic System Disease,Organismal Injury and Abnormalities	Human,Mouse,Rat
hsa-miR-16	miR-16-5p (and other miRNAs w/seed AGCAGCA)	TarBase,TargetScan Human	Experimentally Observed,High (predicted)	205032_at	ITGA2	Cancer,Cardiovascular Disease,Connective Tissue Disorders,Dermatological Diseases and Conditions,Developmental Disorder,Hematological Disease,Hereditary Disorder,Inflammatory Response,Organismal Injury and Abnormalities,Renal and Urological Disease,Reproductive System Disease,Respiratory Disease,Tumor Morphology	Human,Mouse,Rat
hsa-miR-16	miR-16-5p (and other miRNAs w/seed AGCAGCA)	Ingenuity Expert Findings,TargetScan Human	Experimentally Observed,Moderate (predicted)	226534_at	KITLG	Cancer,Cardiovascular Disease,Dermatological Diseases and Conditions,Developmental Disorder,Endocrine System Disorders,Gastrointestinal Disease,Hematological Disease,Hepatic System Disease,Hereditary Disorder,Hypersensitivity Response,Immunological Disease,Inflammatory Response,Neurological Disease,Ophthalmic Disease,Organismal Injury and Abnormalities,Reproductive System Disease,Skeletal and Mus…	Human,Mouse,Rat
hsa-miR-16	miR-16-5p (and other miRNAs w/seed AGCAGCA)	miRecords	Experimentally Observed	222193_at	LDAH	Cancer,Connective Tissue Disorders,Dermatological Diseases and Conditions,Endocrine System Disorders,Gastrointestinal Disease,Hepatic System Disease,Organismal Injury and Abnormalities,Renal and Urological Disease,Reproductive System Disease	Human,Mouse,Rat
hsa-miR-16	miR-16-5p (and other miRNAs w/seed AGCAGCA)	TarBase,TargetScan Human	Experimentally Observed,High (predicted)	202292_x_at	LYPLA2	Cancer,Hematological Disease,Immunological Disease,Inflammatory Disease,Metabolic Disease,Organismal Injury and Abnormalities,Reproductive System Disease,Respiratory Disease	Human,Mouse,Rat
hsa-miR-16	miR-16-5p (and other miRNAs w/seed AGCAGCA)	TargetScan Human,miRecords	Experimentally Observed,High (predicted)	203266_s_at	MAP2K4	Cancer,Cardiovascular Disease,Dermatological Diseases and Conditions,Developmental Disorder,Endocrine System Disorders,Gastrointestinal Disease,Hematological Disease,Hepatic System Disease,Hereditary Disorder,Immunological Disease,Neurological Disease,Organismal Injury and Abnormalities,Psychological Disorders,Reproductive System Disease,Respiratory Disease,Skeletal and Muscular Disorders,Tumor M…	Human,Mouse,Rat
hsa-miR-16	miR-16-5p (and other miRNAs w/seed AGCAGCA)	TarBase	Experimentally Observed	224993_at	MLLT1	Cancer,Gastrointestinal Disease,Hematological Disease,Immunological Disease,Organismal Injury and Abnormalities,Tumor Morphology	Human,Mouse,Rat
hsa-miR-16	miR-16-5p (and other miRNAs w/seed AGCAGCA)	TarBase	Experimentally Observed	219789_at	NPR3	Cancer,Cardiovascular Disease,Connective Tissue Disorders,Dermatological Diseases and Conditions,Gastrointestinal Disease,Hematological Disease,Metabolic Disease,Nutritional Disease,Organismal Injury and Abnormalities,Renal and Urological Disease,Respiratory Disease,Skeletal and Muscular Disorders	Human,Mouse,Rat
hsa-miR-16	miR-16-5p (and other miRNAs w/seed AGCAGCA)	miRecords	Experimentally Observed	235830_at	NT5DC1	Cancer,Organismal Injury and Abnormalities	Human,Mouse,Rat
hsa-miR-16	miR-16-5p (and other miRNAs w/seed AGCAGCA)	miRecords	Experimentally Observed	226019_at	OMA1	Cancer,Endocrine System Disorders,Gastrointestinal Disease,Hepatic System Disease,Inflammatory Response,Metabolic Disease,Nutritional Disease,Organismal Injury and Abnormalities,Reproductive System Disease	Human,Mouse,Rat
hsa-miR-16	miR-16-5p (and other miRNAs w/seed AGCAGCA)	TarBase,TargetScan Human	Experimentally Observed,High (predicted)	210160_at	PAFAH1B2	Cancer,Developmental Disorder,Organismal Injury and Abnormalities,Reproductive System Disease	Human,Mouse,Rat
hsa-miR-16	miR-16-5p (and other miRNAs w/seed AGCAGCA)	TargetScan Human,miRecords	Experimentally Observed,High (predicted)	222394_at	PDCD6IP	Cancer,Gastrointestinal Disease,Infectious Disease,Organismal Injury and Abnormalities,Reproductive System Disease	Human,Mouse,Rat
hsa-miR-16	miR-16-5p (and other miRNAs w/seed AGCAGCA)	miRecords	Experimentally Observed	202739_s_at	PHKB	Cancer,Cardiovascular Disease,Connective Tissue Disorders,Dermatological Diseases and Conditions,Developmental Disorder,Gastrointestinal Disease,Hereditary Disorder,Metabolic Disease,Organismal Injury and Abnormalities,Reproductive System Disease	Human,Mouse,Rat
hsa-miR-16	miR-16-5p (and other miRNAs w/seed AGCAGCA)	TarBase	Experimentally Observed	225688_s_at	PHLDB2	Cancer,Connective Tissue Disorders,Dermatological Diseases and Conditions,Gastrointestinal Disease,Organismal Injury and Abnormalities,Reproductive System Disease	Human,Mouse,Rat
hsa-miR-16	miR-16-5p (and other miRNAs w/seed AGCAGCA)	TargetScan Human,miRecords	Experimentally Observed,High (predicted)	205372_at	PLAG1	Cancer,Connective Tissue Disorders,Dermatological Diseases and Conditions,Developmental Disorder,Gastrointestinal Disease,Organismal Injury and Abnormalities	Human,Mouse,Rat
hsa-miR-16	miR-16-5p (and other miRNAs w/seed AGCAGCA)	TarBase,TargetScan Human	Experimentally Observed,Moderate (predicted)	201695_s_at	PNP	Cancer,Connective Tissue Disorders,Dermatological Diseases and Conditions,Developmental Disorder,Hereditary Disorder,Immunological Disease,Inflammatory Response,Metabolic Disease,Neurological Disease,Organismal Injury and Abnormalities,Psychological Disorders,Renal and Urological Disease,Tumor Morphology	Human,Mouse,Rat
hsa-miR-16	miR-16-5p (and other miRNAs w/seed AGCAGCA)	TarBase,TargetScan Human	Experimentally Observed,High (predicted)	223062_s_at	PSAT1	Cancer,Developmental Disorder,Endocrine System Disorders,Gastrointestinal Disease,Hereditary Disorder,Metabolic Disease,Neurological Disease,Organismal Injury and Abnormalities,Psychological Disorders,Reproductive System Disease,Skeletal and Muscular Disorders	Human,Mouse,Rat
hsa-miR-16	miR-16-5p (and other miRNAs w/seed AGCAGCA)	Ingenuity Expert Findings,TarBase,TargetScan Human	Experimentally Observed,High (predicted)	241685_x_at	PURA	Cancer,Connective Tissue Disorders,Developmental Disorder,Hereditary Disorder,Infectious Disease,Inflammatory Disease,Neurological Disease,Nutritional Disease,Organismal Injury and Abnormalities,Reproductive System Disease,Skeletal and Muscular Disorders	Human,Mouse,Rat
hsa-miR-16	miR-16-5p (and other miRNAs w/seed AGCAGCA)	Ingenuity Expert Findings,TargetScan Human	Experimentally Observed,High (predicted)	201244_s_at	RAF1	Cancer,Cardiovascular Disease,Connective Tissue Disorders,Dermatological Diseases and Conditions,Developmental Disorder,Endocrine System Disorders,Gastrointestinal Disease,Hematological Disease,Hepatic System Disease,Hereditary Disorder,Immunological Disease,Infectious Disease,Metabolic Disease,Organismal Injury and Abnormalities,Renal and Urological Disease,Reproductive System Disease,Respirator…	Human,Mouse,Rat
hsa-miR-16	miR-16-5p (and other miRNAs w/seed AGCAGCA)	miRecords	Experimentally Observed	229285_at	RNASEL	Antimicrobial Response,Cancer,Gastrointestinal Disease,Hepatic System Disease,Hereditary Disorder,Immunological Disease,Infectious Disease,Inflammatory Disease,Inflammatory Response,Organismal Injury and Abnormalities,Reproductive System Disease,Respiratory Disease	Human,Mouse,Rat
hsa-miR-16	miR-16-5p (and other miRNAs w/seed AGCAGCA)	TarBase	Experimentally Observed	205482_x_at	SNX15	Cancer,Organismal Injury and Abnormalities	Human,Mouse,Rat
hsa-miR-16	miR-16-5p (and other miRNAs w/seed AGCAGCA)	miRecords	Experimentally Observed	213246_at	TMEM251	Cancer,Organismal Injury and Abnormalities	Human,Mouse,Rat
hsa-miR-16	miR-16-5p (and other miRNAs w/seed AGCAGCA)	TarBase,TargetScan Human,miRecords	Experimentally Observed,High (predicted)	218876_at	TPPP3	Cancer,Endocrine System Disorders,Organismal Injury and Abnormalities	Human,Mouse,Rat
hsa-miR-16	miR-16-5p (and other miRNAs w/seed AGCAGCA)	miRecords	Experimentally Observed	232489_at	TRMT13	Cancer,Gastrointestinal Disease,Hematological Disease,Hepatic System Disease,Immunological Disease,Organismal Injury and Abnormalities	Human,Mouse,Rat
hsa-miR-16	miR-16-5p (and other miRNAs w/seed AGCAGCA)	miRecords	Experimentally Observed	209268_at	VPS45	Cancer,Developmental Disorder,Gastrointestinal Disease,Hematological Disease,Hepatic System Disease,Hereditary Disorder,Immunological Disease,Organismal Injury and Abnormalities	Human,Mouse,Rat
hsa-miR-16	miR-16-5p (and other miRNAs w/seed AGCAGCA)	TarBase,TargetScan Human	Experimentally Observed,Moderate (predicted)	225926_at	VTI1B	Cancer,Developmental Disorder,Endocrine System Disorders,Gastrointestinal Disease,Hepatic System Disease,Inflammatory Response,Neurological Disease,Organismal Injury and Abnormalities,Reproductive System Disease	Human,Mouse,Rat
hsa-miR-16	miR-16-5p (and other miRNAs w/seed AGCAGCA)	miRecords	Experimentally Observed	206067_s_at	WT1	Cancer,Cardiovascular Disease,Connective Tissue Disorders,Dermatological Diseases and Conditions,Developmental Disorder,Endocrine System Disorders,Gastrointestinal Disease,Hematological Disease,Hepatic System Disease,Hereditary Disorder,Immunological Disease,Inflammatory Disease,Inflammatory Response,Neurological Disease,Nutritional Disease,Ophthalmic Disease,Organismal Injury and Abnormalities,R…	Human,Mouse,Rat
hsa-miR-16	miR-16-5p (and other miRNAs w/seed AGCAGCA)	miRecords	Experimentally Observed	224518_s_at	ZNF559	Cancer,Connective Tissue Disorders,Dermatological Diseases and Conditions,Gastrointestinal Disease,Organismal Injury and Abnormalities,Reproductive System Disease	Human
hsa-miR-17-5p	miR-17-5p (and other miRNAs w/seed AAAGUGC)	TarBase,TargetScan Human,miRecords	Experimentally Observed,High (predicted)	221230_s_at	ARID4B	Cancer,Cardiovascular Disease,Connective Tissue Disorders,Developmental Disorder,Endocrine System Disorders,Gastrointestinal Disease,Hematological Disease,Hepatic System Disease,Hereditary Disorder,Immunological Disease,Inflammatory Response,Organismal Injury and Abnormalities,Renal and Urological Disease,Reproductive System Disease	Human,Mouse,Rat
hsa-miR-17-5p	miR-17-5p (and other miRNAs w/seed AAAGUGC)	miRecords	Experimentally Observed	203685_at	BCL2	Cancer,Cardiovascular Disease,Connective Tissue Disorders,Dermatological Diseases and Conditions,Developmental Disorder,Endocrine System Disorders,Gastrointestinal Disease,Hematological Disease,Hepatic System Disease,Hereditary Disorder,Immunological Disease,Infectious Disease,Inflammatory Disease,Inflammatory Response,Metabolic Disease,Neurological Disease,Nutritional Disease,Ophthalmic Disease,…	Human,Mouse,Rat
hsa-miR-17-5p	miR-17-5p (and other miRNAs w/seed AAAGUGC)	TargetScan Human,miRecords	Experimentally Observed,High (predicted)	225144_at	BMPR2	Cancer,Cardiovascular Disease,Dermatological Diseases and Conditions,Developmental Disorder,Endocrine System Disorders,Gastrointestinal Disease,Hematological Disease,Hepatic System Disease,Hereditary Disorder,Inflammatory Response,Organismal Injury and Abnormalities,Reproductive System Disease,Respiratory Disease,Skeletal and Muscular Disorders,Tumor Morphology	Human,Mouse,Rat
hsa-miR-17-5p	miR-17-5p (and other miRNAs w/seed AAAGUGC)	Ingenuity Expert Findings,TargetScan Human	Experimentally Observed,High (predicted)	209308_s_at	BNIP2	Cancer,Cardiovascular Disease,Gastrointestinal Disease,Hepatic System Disease,Infectious Disease,Organismal Injury and Abnormalities,Reproductive System Disease,Skeletal and Muscular Disorders	Human,Mouse,Rat
hsa-miR-17-5p	miR-17-5p (and other miRNAs w/seed AAAGUGC)	TargetScan Human,miRecords	Experimentally Observed,High (predicted)	208711_s_at	CCND1	Cancer,Cardiovascular Disease,Connective Tissue Disorders,Dental Disease,Dermatological Diseases and Conditions,Developmental Disorder,Endocrine System Disorders,Gastrointestinal Disease,Hematological Disease,Hepatic System Disease,Hereditary Disorder,Immunological Disease,Inflammatory Disease,Inflammatory Response,Metabolic Disease,Neurological Disease,Nutritional Disease,Ophthalmic Disease,Orga…	Human,Mouse,Rat
hsa-miR-17-5p	miR-17-5p (and other miRNAs w/seed AAAGUGC)	Ingenuity Expert Findings,TarBase,TargetScan Human,miRecords	Experimentally Observed,High (predicted)	202284_s_at	CDKN1A	Cancer,Cardiovascular Disease,Connective Tissue Disorders,Dermatological Diseases and Conditions,Developmental Disorder,Endocrine System Disorders,Gastrointestinal Disease,Hematological Disease,Hepatic System Disease,Hereditary Disorder,Hypersensitivity Response,Immunological Disease,Inflammatory Disease,Inflammatory Response,Metabolic Disease,Neurological Disease,Nutritional Disease,Ophthalmic D…	Human,Mouse,Rat
hsa-miR-17-5p	miR-17-5p (and other miRNAs w/seed AAAGUGC)	Ingenuity Expert Findings,TargetScan Human	Experimentally Observed,High (predicted)	237289_at	CREB1	Cancer,Cardiovascular Disease,Connective Tissue Disorders,Developmental Disorder,Endocrine System Disorders,Gastrointestinal Disease,Hepatic System Disease,Hereditary Disorder,Immunological Disease,Infectious Disease,Inflammatory Disease,Inflammatory Response,Metabolic Disease,Neurological Disease,Nutritional Disease,Organismal Injury and Abnormalities,Psychological Disorders,Reproductive System …	Human,Mouse,Rat
hsa-miR-17-5p	miR-17-5p (and other miRNAs w/seed AAAGUGC)	Ingenuity Expert Findings,TargetScan Human	Experimentally Observed,High (predicted)	202551_s_at	CRIM1	Cancer,Dermatological Diseases and Conditions,Developmental Disorder,Hereditary Disorder,Infectious Disease,Neurological Disease,Ophthalmic Disease,Organismal Injury and Abnormalities,Psychological Disorders,Renal and Urological Disease,Reproductive System Disease,Skeletal and Muscular Disorders	Human,Mouse,Rat
hsa-miR-17-5p	miR-17-5p (and other miRNAs w/seed AAAGUGC)	TargetScan Human,miRecords	Experimentally Observed,High (predicted)	211506_s_at	CXCL8	Cancer,Cardiovascular Disease,Connective Tissue Disorders,Dermatological Diseases and Conditions,Developmental Disorder,Endocrine System Disorders,Gastrointestinal Disease,Hematological Disease,Hepatic System Disease,Hereditary Disorder,Hypersensitivity Response,Immunological Disease,Infectious Disease,Inflammatory Disease,Inflammatory Response,Metabolic Disease,Neurological Disease,Nutritional D…	Human
hsa-miR-17-5p	miR-17-5p (and other miRNAs w/seed AAAGUGC)	Ingenuity Expert Findings,TargetScan Human	Experimentally Observed,High (predicted)	203693_s_at	E2F3	Cancer,Cardiovascular Disease,Developmental Disorder,Endocrine System Disorders,Gastrointestinal Disease,Hematological Disease,Hereditary Disorder,Immunological Disease,Inflammatory Response,Metabolic Disease,Nutritional Disease,Organismal Injury and Abnormalities,Renal and Urological Disease,Reproductive System Disease,Respiratory Disease,Skeletal and Muscular Disorders	Human,Mouse,Rat
hsa-miR-17-5p	miR-17-5p (and other miRNAs w/seed AAAGUGC)	Ingenuity Expert Findings,TargetScan Human	Experimentally Observed,High (predicted)	207361_at	HBP1	Cancer,Hereditary Disorder,Inflammatory Response,Neurological Disease,Organismal Injury and Abnormalities,Psychological Disorders,Reproductive System Disease,Skeletal and Muscular Disorders	Human,Mouse,Rat
hsa-miR-17-5p	miR-17-5p (and other miRNAs w/seed AAAGUGC)	TargetScan Human,miRecords	Experimentally Observed,High (predicted)	209743_s_at	ITCH	Antimicrobial Response,Cancer,Developmental Disorder,Endocrine System Disorders,Gastrointestinal Disease,Hereditary Disorder,Immunological Disease,Infectious Disease,Inflammatory Response,Organismal Injury and Abnormalities	Human,Mouse,Rat
hsa-miR-17-5p	miR-17-5p (and other miRNAs w/seed AAAGUGC)	TargetScan Human,miRecords	Experimentally Observed,High (predicted)	1552610_a_at	JAK1	Antimicrobial Response,Cancer,Connective Tissue Disorders,Dermatological Diseases and Conditions,Developmental Disorder,Gastrointestinal Disease,Hematological Disease,Hepatic System Disease,Immunological Disease,Infectious Disease,Inflammatory Disease,Inflammatory Response,Organismal Injury and Abnormalities,Reproductive System Disease,Skeletal and Muscular Disorders	Human,Mouse,Rat
hsa-miR-17-5p	miR-17-5p (and other miRNAs w/seed AAAGUGC)	miRecords	Experimentally Observed	225641_at	MEF2D	Cancer,Cardiovascular Disease,Connective Tissue Disorders,Dermatological Diseases and Conditions,Developmental Disorder,Neurological Disease,Organismal Injury and Abnormalities,Psychological Disorders,Skeletal and Muscular Disorders	Human,Mouse,Rat
hsa-miR-17-5p	miR-17-5p (and other miRNAs w/seed AAAGUGC)	Ingenuity Expert Findings	Experimentally Observed	205904_at	MICA	Antimicrobial Response,Cancer,Cardiovascular Disease,Connective Tissue Disorders,Endocrine System Disorders,Gastrointestinal Disease,Hematological Disease,Immunological Disease,Inflammatory Disease,Inflammatory Response,Metabolic Disease,Organismal Injury and Abnormalities,Skeletal and Muscular Disorders	Human
hsa-miR-17-5p	miR-17-5p (and other miRNAs w/seed AAAGUGC)	TarBase,TargetScan Human,miRecords	Experimentally Observed,High (predicted)	209060_x_at	NCOA3	Cancer,Endocrine System Disorders,Gastrointestinal Disease,Hematological Disease,Hepatic System Disease,Immunological Disease,Infectious Disease,Nutritional Disease,Organismal Injury and Abnormalities,Renal and Urological Disease,Reproductive System Disease,Tumor Morphology	Human,Mouse,Rat
hsa-miR-17-5p	miR-17-5p (and other miRNAs w/seed AAAGUGC)	Ingenuity Expert Findings,TargetScan Human	Experimentally Observed,High (predicted)	203688_at	PKD2	Cancer,Cardiovascular Disease,Developmental Disorder,Endocrine System Disorders,Gastrointestinal Disease,Hepatic System Disease,Hereditary Disorder,Organismal Injury and Abnormalities,Renal and Urological Disease,Reproductive System Disease	Human,Mouse,Rat
hsa-miR-17-5p	miR-17-5p (and other miRNAs w/seed AAAGUGC)	Ingenuity Expert Findings	Experimentally Observed	208510_s_at	PPARG	Cancer,Cardiovascular Disease,Connective Tissue Disorders,Dermatological Diseases and Conditions,Developmental Disorder,Endocrine System Disorders,Gastrointestinal Disease,Hematological Disease,Hepatic System Disease,Hereditary Disorder,Hypersensitivity Response,Immunological Disease,Infectious Disease,Inflammatory Disease,Inflammatory Response,Metabolic Disease,Neurological Disease,Nutritional D…	Human,Mouse,Rat
hsa-miR-17-5p	miR-17-5p (and other miRNAs w/seed AAAGUGC)	Ingenuity Expert Findings,TargetScan Human	Experimentally Observed,High (predicted)	204053_x_at	PTEN	Cancer,Cardiovascular Disease,Connective Tissue Disorders,Dermatological Diseases and Conditions,Developmental Disorder,Endocrine System Disorders,Gastrointestinal Disease,Hematological Disease,Hepatic System Disease,Hereditary Disorder,Hypersensitivity Response,Immunological Disease,Infectious Disease,Inflammatory Disease,Inflammatory Response,Metabolic Disease,Neurological Disease,Nutritional D…	Human,Mouse,Rat
hsa-miR-17-5p	miR-17-5p (and other miRNAs w/seed AAAGUGC)	Ingenuity Expert Findings,TarBase,TargetScan Human,miRecords	Experimentally Observed,High (predicted)	203132_at	RB1	Auditory Disease,Cancer,Cardiovascular Disease,Connective Tissue Disorders,Dermatological Diseases and Conditions,Developmental Disorder,Endocrine System Disorders,Gastrointestinal Disease,Hematological Disease,Hepatic System Disease,Hereditary Disorder,Immunological Disease,Infectious Disease,Inflammatory Disease,Metabolic Disease,Neurological Disease,Nutritional Disease,Ophthalmic Disease,Organ…	Human,Mouse,Rat
hsa-miR-17-5p	miR-17-5p (and other miRNAs w/seed AAAGUGC)	TargetScan Human,miRecords	Experimentally Observed,High (predicted)	204642_at	S1PR1	Cancer,Cardiovascular Disease,Connective Tissue Disorders,Dermatological Diseases and Conditions,Developmental Disorder,Endocrine System Disorders,Gastrointestinal Disease,Hematological Disease,Hepatic System Disease,Hereditary Disorder,Immunological Disease,Inflammatory Disease,Inflammatory Response,Neurological Disease,Organismal Injury and Abnormalities,Psychological Disorders,Respiratory Dise…	Human,Mouse,Rat
hsa-miR-17-5p	miR-17-5p (and other miRNAs w/seed AAAGUGC)	TargetScan Human,miRecords	Experimentally Observed,High (predicted)	211527_x_at	VEGFA	Auditory Disease,Cancer,Cardiovascular Disease,Connective Tissue Disorders,Dental Disease,Dermatological Diseases and Conditions,Developmental Disorder,Endocrine System Disorders,Gastrointestinal Disease,Hematological Disease,Hepatic System Disease,Hereditary Disorder,Hypersensitivity Response,Immunological Disease,Infectious Disease,Inflammatory Disease,Inflammatory Response,Metabolic Disease,Ne…	Human,Mouse,Rat
hsa-miR-17-5p	miR-17-5p (and other miRNAs w/seed AAAGUGC)	miRecords	Experimentally Observed	1555938_x_at	VIM	Cancer,Cardiovascular Disease,Connective Tissue Disorders,Dermatological Diseases and Conditions,Developmental Disorder,Endocrine System Disorders,Gastrointestinal Disease,Hematological Disease,Hepatic System Disease,Hereditary Disorder,Immunological Disease,Inflammatory Disease,Inflammatory Response,Metabolic Disease,Neurological Disease,Nutritional Disease,Ophthalmic Disease,Organismal Injury a…	Human,Mouse,Rat
hsa-miR-181a	miR-181a-5p (and other miRNAs w/seed ACAUUCA)	TargetScan Human,miRecords	Experimentally Observed,High (predicted)	205225_at	ESR1	Cancer,Cardiovascular Disease,Connective Tissue Disorders,Dermatological Diseases and Conditions,Developmental Disorder,Endocrine System Disorders,Gastrointestinal Disease,Hematological Disease,Hepatic System Disease,Hereditary Disorder,Immunological Disease,Infectious Disease,Inflammatory Disease,Inflammatory Response,Metabolic Disease,Neurological Disease,Nutritional Disease,Ophthalmic Disease,…	Human,Mouse,Rat
hsa-miR-181a	miR-181a-5p (and other miRNAs w/seed ACAUUCA)	TargetScan Human,miRecords	Experimentally Observed,High (predicted)	238624_at	NLK	Cancer,Connective Tissue Disorders,Dermatological Diseases and Conditions,Gastrointestinal Disease,Hepatic System Disease,Neurological Disease,Organismal Injury and Abnormalities	Human,Mouse,Rat
hsa-miR-181a	miR-181a-5p (and other miRNAs w/seed ACAUUCA)	TargetScan Human,miRecords	Experimentally Observed,High (predicted)	205372_at	PLAG1	Cancer,Connective Tissue Disorders,Dermatological Diseases and Conditions,Developmental Disorder,Gastrointestinal Disease,Organismal Injury and Abnormalities	Human,Mouse,Rat
hsa-miR-181a	miR-181a-5p (and other miRNAs w/seed ACAUUCA)	TargetScan Human,miRecords	Experimentally Observed,High (predicted)	201150_s_at	TIMP3	Cancer,Cardiovascular Disease,Connective Tissue Disorders,Dermatological Diseases and Conditions,Developmental Disorder,Endocrine System Disorders,Gastrointestinal Disease,Hepatic System Disease,Hereditary Disorder,Inflammatory Disease,Inflammatory Response,Metabolic Disease,Neurological Disease,Ophthalmic Disease,Organismal Injury and Abnormalities,Psychological Disorders,Renal and Urological Di…	Human,Mouse,Rat
hsa-miR-196a	miR-196a-5p (and other miRNAs w/seed AGGUAGU)	Ingenuity Expert Findings,miRecords	Experimentally Observed	201012_at	ANXA1	Cancer,Cardiovascular Disease,Connective Tissue Disorders,Dermatological Diseases and Conditions,Developmental Disorder,Endocrine System Disorders,Gastrointestinal Disease,Hematological Disease,Hepatic System Disease,Hypersensitivity Response,Immunological Disease,Infectious Disease,Inflammatory Disease,Inflammatory Response,Metabolic Disease,Neurological Disease,Ophthalmic Disease,Organismal Inj…	Human,Mouse,Rat
hsa-miR-196a	miR-196a-5p (and other miRNAs w/seed AGGUAGU)	miRecords	Experimentally Observed	209341_s_at	IKBKB	Antimicrobial Response,Cancer,Cardiovascular Disease,Connective Tissue Disorders,Dermatological Diseases and Conditions,Developmental Disorder,Endocrine System Disorders,Gastrointestinal Disease,Hematological Disease,Hepatic System Disease,Hereditary Disorder,Hypersensitivity Response,Immunological Disease,Infectious Disease,Inflammatory Disease,Inflammatory Response,Metabolic Disease,Neurologica…	Human,Mouse,Rat
hsa-miR-196a	miR-196a-5p (and other miRNAs w/seed AGGUAGU)	miRecords	Experimentally Observed	203535_at	S100A9	Antimicrobial Response,Cancer,Cardiovascular Disease,Connective Tissue Disorders,Dermatological Diseases and Conditions,Gastrointestinal Disease,Hematological Disease,Immunological Disease,Infectious Disease,Inflammatory Disease,Inflammatory Response,Metabolic Disease,Neurological Disease,Organismal Injury and Abnormalities,Psychological Disorders,Reproductive System Disease,Respiratory Disease,S…	Human,Mouse,Rat
hsa-miR-199a*	miR-199a-3p (and other miRNAs w/seed CAGUAGU)	Ingenuity Expert Findings	Experimentally Observed	204489_s_at	CD44	Cancer,Cardiovascular Disease,Connective Tissue Disorders,Dermatological Diseases and Conditions,Developmental Disorder,Endocrine System Disorders,Gastrointestinal Disease,Hematological Disease,Hepatic System Disease,Hereditary Disorder,Immunological Disease,Infectious Disease,Inflammatory Disease,Inflammatory Response,Metabolic Disease,Neurological Disease,Nutritional Disease,Organismal Injury a…	Human,Mouse,Rat
hsa-miR-199a*	miR-199a-3p (and other miRNAs w/seed CAGUAGU)	TarBase	Experimentally Observed	203510_at	MET	Cancer,Cardiovascular Disease,Connective Tissue Disorders,Dermatological Diseases and Conditions,Developmental Disorder,Endocrine System Disorders,Gastrointestinal Disease,Hematological Disease,Hepatic System Disease,Hereditary Disorder,Hypersensitivity Response,Inflammatory Response,Metabolic Disease,Neurological Disease,Nutritional Disease,Organismal Injury and Abnormalities,Renal and Urologica…	Human,Mouse,Rat
hsa-miR-199a*	miR-199a-3p (and other miRNAs w/seed CAGUAGU)	Ingenuity Expert Findings,miRecords	Experimentally Observed	204748_at	PTGS2	Cancer,Cardiovascular Disease,Connective Tissue Disorders,Dermatological Diseases and Conditions,Developmental Disorder,Endocrine System Disorders,Gastrointestinal Disease,Hematological Disease,Hepatic System Disease,Hereditary Disorder,Immunological Disease,Infectious Disease,Inflammatory Disease,Inflammatory Response,Metabolic Disease,Neurological Disease,Nutritional Disease,Ophthalmic Disease,…	Human,Mouse,Rat
hsa-miR-199a-5p	miR-199a-5p (and other miRNAs w/seed CCAGUGU)	Ingenuity Expert Findings	Experimentally Observed	209033_s_at	DYRK1A	Cancer,Cardiovascular Disease,Connective Tissue Disorders,Developmental Disorder,Endocrine System Disorders,Hereditary Disorder,Infectious Disease,Metabolic Disease,Neurological Disease,Organismal Injury and Abnormalities,Psychological Disorders,Reproductive System Disease,Skeletal and Muscular Disorders	Human,Mouse,Rat
hsa-miR-199a-5p	miR-199a-5p (and other miRNAs w/seed CCAGUGU)	Ingenuity Expert Findings,TargetScan Human	Experimentally Observed,High (predicted)	224833_at	ETS1	Cancer,Cardiovascular Disease,Developmental Disorder,Endocrine System Disorders,Gastrointestinal Disease,Hematological Disease,Immunological Disease,Inflammatory Disease,Inflammatory Response,Metabolic Disease,Organismal Injury and Abnormalities,Reproductive System Disease,Skeletal and Muscular Disorders,Tumor Morphology	Human,Mouse,Rat
hsa-miR-199a-5p	miR-199a-5p (and other miRNAs w/seed CCAGUGU)	miRecords	Experimentally Observed	215780_s_at	SET	Cancer,Gastrointestinal Disease,Metabolic Disease,Neurological Disease,Organismal Injury and Abnormalities,Psychological Disorders,Tumor Morphology	Human,Mouse,Rat
hsa-miR-199a-5p	miR-199a-5p (and other miRNAs w/seed CCAGUGU)	TargetScan Human,miRecords	Experimentally Observed,High (predicted)	218878_s_at	SIRT1	Cancer,Cardiovascular Disease,Connective Tissue Disorders,Developmental Disorder,Endocrine System Disorders,Gastrointestinal Disease,Hematological Disease,Hepatic System Disease,Hereditary Disorder,Immunological Disease,Infectious Disease,Inflammatory Disease,Inflammatory Response,Metabolic Disease,Neurological Disease,Nutritional Disease,Ophthalmic Disease,Organismal Injury and Abnormalities,Psy…	Human,Mouse,Rat
hsa-miR-19b	miR-19b-3p (and other miRNAs w/seed GUGCAAA)	TargetScan Human,miRecords	Experimentally Observed,High (predicted)	1553088_a_at	BCL2L11	Cancer,Cardiovascular Disease,Connective Tissue Disorders,Dermatological Diseases and Conditions,Developmental Disorder,Endocrine System Disorders,Gastrointestinal Disease,Hematological Disease,Hepatic System Disease,Immunological Disease,Infectious Disease,Inflammatory Disease,Inflammatory Response,Metabolic Disease,Neurological Disease,Organismal Injury and Abnormalities,Psychological Disorders…	Human,Mouse,Rat
hsa-miR-19b	miR-19b-3p (and other miRNAs w/seed GUGCAAA)	TargetScan Human,miRecords	Experimentally Observed,High (predicted)	209101_at	CTGF	Cancer,Cardiovascular Disease,Connective Tissue Disorders,Dermatological Diseases and Conditions,Developmental Disorder,Endocrine System Disorders,Gastrointestinal Disease,Hematological Disease,Hepatic System Disease,Hereditary Disorder,Infectious Disease,Inflammatory Disease,Inflammatory Response,Metabolic Disease,Neurological Disease,Ophthalmic Disease,Organismal Injury and Abnormalities,Psycho…	Human,Mouse,Rat
hsa-miR-19b	miR-19b-3p (and other miRNAs w/seed GUGCAAA)	TargetScan Human,miRecords	Experimentally Observed,High (predicted)	214053_at	ERBB4	Auditory Disease,Cancer,Connective Tissue Disorders,Dermatological Diseases and Conditions,Endocrine System Disorders,Gastrointestinal Disease,Hepatic System Disease,Hereditary Disorder,Neurological Disease,Organismal Injury and Abnormalities,Psychological Disorders,Renal and Urological Disease,Reproductive System Disease,Respiratory Disease,Skeletal and Muscular Disorders	Human,Mouse,Rat
hsa-miR-19b	miR-19b-3p (and other miRNAs w/seed GUGCAAA)	TargetScan Human,miRecords	Experimentally Observed,High (predicted)	205225_at	ESR1	Cancer,Cardiovascular Disease,Connective Tissue Disorders,Dermatological Diseases and Conditions,Developmental Disorder,Endocrine System Disorders,Gastrointestinal Disease,Hematological Disease,Hepatic System Disease,Hereditary Disorder,Immunological Disease,Infectious Disease,Inflammatory Disease,Inflammatory Response,Metabolic Disease,Neurological Disease,Nutritional Disease,Ophthalmic Disease,…	Human,Mouse,Rat
hsa-miR-19b	miR-19b-3p (and other miRNAs w/seed GUGCAAA)	TargetScan Human,miRecords	Experimentally Observed,High (predicted)	207764_s_at	HIPK3	Cancer,Gastrointestinal Disease,Hepatic System Disease,Infectious Disease,Neurological Disease,Organismal Injury and Abnormalities,Psychological Disorders,Reproductive System Disease	Human,Mouse,Rat
hsa-miR-19b	miR-19b-3p (and other miRNAs w/seed GUGCAAA)	TargetScan Human,miRecords	Experimentally Observed,High (predicted)	223130_s_at	MYLIP	Cancer,Cardiovascular Disease,Endocrine System Disorders,Gastrointestinal Disease,Hematological Disease,Metabolic Disease,Organismal Injury and Abnormalities	Human,Mouse,Rat
hsa-miR-19b	miR-19b-3p (and other miRNAs w/seed GUGCAAA)	TargetScan Human,miRecords	Experimentally Observed,High (predicted)	235086_at	THBS1	Cancer,Cardiovascular Disease,Connective Tissue Disorders,Dermatological Diseases and Conditions,Developmental Disorder,Endocrine System Disorders,Gastrointestinal Disease,Hematological Disease,Hepatic System Disease,Hereditary Disorder,Hypersensitivity Response,Immunological Disease,Inflammatory Disease,Inflammatory Response,Metabolic Disease,Neurological Disease,Ophthalmic Disease,Organismal In…	Human,Mouse,Rat
hsa-miR-590-5p	miR-21-5p (and other miRNAs w/seed AGCUUAU)	TargetScan Human,miRecords	Experimentally Observed,High (predicted)	201236_s_at	BTG2	Cancer,Cardiovascular Disease,Developmental Disorder,Endocrine System Disorders,Gastrointestinal Disease,Hematological Disease,Immunological Disease,Infectious Disease,Metabolic Disease,Neurological Disease,Organismal Injury and Abnormalities,Psychological Disorders,Renal and Urological Disease,Reproductive System Disease,Skeletal and Muscular Disorders,Tumor Morphology	Human,Mouse,Rat
hsa-miR-590-5p	miR-21-5p (and other miRNAs w/seed AGCUUAU)	TargetScan Human,miRecords	Experimentally Observed,High (predicted)	227627_at	C8orf44-SGK3/SGK3	Cancer,Dermatological Diseases and Conditions,Endocrine System Disorders,Gastrointestinal Disease,Organismal Injury and Abnormalities,Reproductive System Disease	Human,Mouse,Rat
hsa-miR-590-5p	miR-21-5p (and other miRNAs w/seed AGCUUAU)	miRecords	Experimentally Observed	207764_s_at	HIPK3	Cancer,Gastrointestinal Disease,Hepatic System Disease,Infectious Disease,Neurological Disease,Organismal Injury and Abnormalities,Psychological Disorders,Reproductive System Disease	Human,Mouse,Rat
hsa-miR-590-5p	miR-21-5p (and other miRNAs w/seed AGCUUAU)	TargetScan Human,miRecords	Experimentally Observed,High (predicted)	205945_at	IL6R	Cancer,Cardiovascular Disease,Connective Tissue Disorders,Dermatological Diseases and Conditions,Developmental Disorder,Endocrine System Disorders,Gastrointestinal Disease,Hematological Disease,Hepatic System Disease,Hereditary Disorder,Hypersensitivity Response,Immunological Disease,Infectious Disease,Inflammatory Disease,Inflammatory Response,Metabolic Disease,Neurological Disease,Nutritional D…	Human,Mouse,Rat
hsa-miR-590-5p	miR-21-5p (and other miRNAs w/seed AGCUUAU)	TargetScan Human,miRecords	Experimentally Observed,High (predicted)	231984_at	MTAP	Cancer,Connective Tissue Disorders,Developmental Disorder,Hereditary Disorder,Immunological Disease,Inflammatory Disease,Organismal Injury and Abnormalities,Respiratory Disease,Skeletal and Muscular Disorders	Human,Mouse
hsa-miR-590-5p	miR-21-5p (and other miRNAs w/seed AGCUUAU)	TargetScan Human,miRecords	Experimentally Observed,High (predicted)	209290_s_at	NFIB	Cancer,Developmental Disorder,Endocrine System Disorders,Gastrointestinal Disease,Hepatic System Disease,Neurological Disease,Organismal Injury and Abnormalities,Reproductive System Disease	Human,Mouse,Rat
hsa-miR-590-5p	miR-21-5p (and other miRNAs w/seed AGCUUAU)	TargetScan Human,miRecords	Experimentally Observed,High (predicted)	238513_at	PRRG4	Cancer,Connective Tissue Disorders,Dermatological Diseases and Conditions,Endocrine System Disorders,Gastrointestinal Disease,Organismal Injury and Abnormalities	Human,Mouse,Rat
hsa-miR-590-5p	miR-21-5p (and other miRNAs w/seed AGCUUAU)	Ingenuity Expert Findings	Experimentally Observed	220281_at	SLC12A1	Cancer,Cardiovascular Disease,Connective Tissue Disorders,Dermatological Diseases and Conditions,Developmental Disorder,Endocrine System Disorders,Hematological Disease,Hereditary Disorder,Immunological Disease,Inflammatory Disease,Metabolic Disease,Organismal Injury and Abnormalities,Renal and Urological Disease,Reproductive System Disease,Respiratory Disease,Skeletal and Muscular Disorders	Human,Mouse,Rat
hsa-miR-590-5p	miR-21-5p (and other miRNAs w/seed AGCUUAU)	TargetScan Human,miRecords	Experimentally Observed,Moderate (predicted)	236220_at	SLC16A10	Cancer,Cardiovascular Disease,Gastrointestinal Disease,Organismal Injury and Abnormalities,Reproductive System Disease	Human,Mouse,Rat
hsa-miR-590-5p	miR-21-5p (and other miRNAs w/seed AGCUUAU)	Ingenuity Expert Findings	Experimentally Observed	205236_x_at	SOD3	Cancer,Connective Tissue Disorders,Endocrine System Disorders,Gastrointestinal Disease,Hepatic System Disease,Inflammatory Disease,Inflammatory Response,Organismal Injury and Abnormalities,Respiratory Disease,Skeletal and Muscular Disorders	Human,Mouse,Rat
hsa-miR-590-5p	miR-21-5p (and other miRNAs w/seed AGCUUAU)	TargetScan Human,miRecords	Experimentally Observed,High (predicted)	204011_at	SPRY2	Antimicrobial Response,Cancer,Connective Tissue Disorders,Developmental Disorder,Gastrointestinal Disease,Infectious Disease,Inflammatory Response,Neurological Disease,Organismal Injury and Abnormalities,Psychological Disorders,Renal and Urological Disease,Reproductive System Disease,Skeletal and Muscular Disorders,Tumor Morphology	Human,Mouse,Rat
hsa-miR-590-5p	miR-21-5p (and other miRNAs w/seed AGCUUAU)	Ingenuity Expert Findings	Experimentally Observed	204931_at	TCF21	Cancer,Developmental Disorder,Endocrine System Disorders,Gastrointestinal Disease,Hematological Disease,Hereditary Disorder,Metabolic Disease,Organismal Injury and Abnormalities,Renal and Urological Disease,Reproductive System Disease,Respiratory Disease	Human,Mouse,Rat
hsa-miR-590-5p	miR-21-5p (and other miRNAs w/seed AGCUUAU)	Ingenuity Expert Findings,TargetScan Human,miRecords	Experimentally Observed,High (predicted)	207334_s_at	TGFBR2	Cancer,Cardiovascular Disease,Connective Tissue Disorders,Dermatological Diseases and Conditions,Developmental Disorder,Endocrine System Disorders,Gastrointestinal Disease,Hematological Disease,Hepatic System Disease,Hereditary Disorder,Hypersensitivity Response,Immunological Disease,Infectious Disease,Inflammatory Disease,Inflammatory Response,Metabolic Disease,Neurological Disease,Ophthalmic Di…	Human,Mouse,Rat
hsa-miR-590-5p	miR-21-5p (and other miRNAs w/seed AGCUUAU)	Ingenuity Expert Findings,TargetScan Human,miRecords	Experimentally Observed,High (predicted)	201150_s_at	TIMP3	Cancer,Cardiovascular Disease,Connective Tissue Disorders,Dermatological Diseases and Conditions,Developmental Disorder,Endocrine System Disorders,Gastrointestinal Disease,Hepatic System Disease,Hereditary Disorder,Inflammatory Disease,Inflammatory Response,Metabolic Disease,Neurological Disease,Ophthalmic Disease,Organismal Injury and Abnormalities,Psychological Disorders,Renal and Urological Di…	Human,Mouse,Rat
hsa-miR-218	miR-218-5p (and other miRNAs w/seed UGUGCUU)	Ingenuity Expert Findings,TargetScan Human	Experimentally Observed,High (predicted)	202265_at	BMI1	Cancer,Gastrointestinal Disease,Hematological Disease,Hepatic System Disease,Immunological Disease,Inflammatory Disease,Inflammatory Response,Neurological Disease,Organismal Injury and Abnormalities,Renal and Urological Disease,Reproductive System Disease,Tumor Morphology	Human
hsa-miR-218	miR-218-5p (and other miRNAs w/seed UGUGCUU)	Ingenuity Expert Findings,TargetScan Human	Experimentally Observed,High (predicted)	224851_at	CDK6	Cancer,Connective Tissue Disorders,Dermatological Diseases and Conditions,Developmental Disorder,Gastrointestinal Disease,Hematological Disease,Hepatic System Disease,Hereditary Disorder,Immunological Disease,Inflammatory Disease,Neurological Disease,Organismal Injury and Abnormalities,Reproductive System Disease,Respiratory Disease,Skeletal and Muscular Disorders,Tumor Morphology	Human,Mouse,Rat
hsa-miR-218	miR-218-5p (and other miRNAs w/seed UGUGCUU)	TargetScan Human,miRecords	Experimentally Observed,High (predicted)	202310_s_at	COL1A1	Auditory Disease,Cancer,Cardiovascular Disease,Connective Tissue Disorders,Dermatological Diseases and Conditions,Developmental Disorder,Endocrine System Disorders,Gastrointestinal Disease,Hematological Disease,Hepatic System Disease,Hereditary Disorder,Immunological Disease,Inflammatory Disease,Inflammatory Response,Metabolic Disease,Neurological Disease,Organismal Injury and Abnormalities,Repro…	Human,Mouse,Rat
hsa-miR-218	miR-218-5p (and other miRNAs w/seed UGUGCUU)	Ingenuity Expert Findings	Experimentally Observed	224999_at	EGFR	Antimicrobial Response,Cancer,Cardiovascular Disease,Connective Tissue Disorders,Dermatological Diseases and Conditions,Developmental Disorder,Endocrine System Disorders,Gastrointestinal Disease,Hematological Disease,Hepatic System Disease,Hereditary Disorder,Immunological Disease,Infectious Disease,Inflammatory Disease,Inflammatory Response,Metabolic Disease,Neurological Disease,Nutritional Dise…	Human,Mouse,Rat
hsa-miR-218	miR-218-5p (and other miRNAs w/seed UGUGCUU)	TargetScan Human,miRecords	Experimentally Observed,Moderate (predicted)	209270_at	LAMB3	Cancer,Connective Tissue Disorders,Dental Disease,Dermatological Diseases and Conditions,Developmental Disorder,Endocrine System Disorders,Gastrointestinal Disease,Hepatic System Disease,Hereditary Disorder,Immunological Disease,Neurological Disease,Organismal Injury and Abnormalities,Reproductive System Disease,Respiratory Disease,Skeletal and Muscular Disorders	Human,Mouse,Rat
hsa-miR-218	miR-218-5p (and other miRNAs w/seed UGUGCUU)	Ingenuity Expert Findings,TargetScan Human	Experimentally Observed,High (predicted)	202789_at	PLCG1	Cancer,Cardiovascular Disease,Connective Tissue Disorders,Dermatological Diseases and Conditions,Developmental Disorder,Gastrointestinal Disease,Hematological Disease,Hepatic System Disease,Immunological Disease,Infectious Disease,Inflammatory Response,Neurological Disease,Organismal Injury and Abnormalities,Psychological Disorders,Reproductive System Disease	Human,Mouse,Rat
hsa-miR-218	miR-218-5p (and other miRNAs w/seed UGUGCUU)	Ingenuity Expert Findings,TargetScan Human	Experimentally Observed,High (predicted)	232231_at	RUNX2	Cancer,Cardiovascular Disease,Connective Tissue Disorders,Dental Disease,Developmental Disorder,Endocrine System Disorders,Gastrointestinal Disease,Hematological Disease,Hepatic System Disease,Hereditary Disorder,Immunological Disease,Metabolic Disease,Neurological Disease,Organismal Injury and Abnormalities,Renal and Urological Disease,Reproductive System Disease,Respiratory Disease,Skeletal and…	Human,Mouse,Rat
hsa-miR-218	miR-218-5p (and other miRNAs w/seed UGUGCUU)	TargetScan Human,miRecords	Experimentally Observed,High (predicted)	224754_at	SP1	Cancer,Gastrointestinal Disease,Hematological Disease,Hepatic System Disease,Hereditary Disorder,Neurological Disease,Organismal Injury and Abnormalities,Psychological Disorders,Skeletal and Muscular Disorders,Tumor Morphology	Human,Mouse,Rat
hsa-miR-218	miR-218-5p (and other miRNAs w/seed UGUGCUU)	TargetScan Human,miRecords	Experimentally Observed,High (predicted)	208091_s_at	VOPP1	Cancer,Connective Tissue Disorders,Dermatological Diseases and Conditions,Organismal Injury and Abnormalities	Human,Mouse,Rat
hsa-miR-24	miR-24-3p (and other miRNAs w/seed GGCUCAG)	TarBase,TargetScan Human,miRecords	Experimentally Observed,High (predicted)	213198_at	ACVR1B	Cancer,Connective Tissue Disorders,Developmental Disorder,Endocrine System Disorders,Gastrointestinal Disease,Hepatic System Disease,Neurological Disease,Organismal Injury and Abnormalities,Skeletal and Muscular Disorders	Human,Mouse,Rat
hsa-miR-24	miR-24-3p (and other miRNAs w/seed GGCUCAG)	miRecords	Experimentally Observed	203266_s_at	MAP2K4	Cancer,Cardiovascular Disease,Dermatological Diseases and Conditions,Developmental Disorder,Endocrine System Disorders,Gastrointestinal Disease,Hematological Disease,Hepatic System Disease,Hereditary Disorder,Immunological Disease,Neurological Disease,Organismal Injury and Abnormalities,Psychological Disorders,Reproductive System Disease,Respiratory Disease,Skeletal and Muscular Disorders,Tumor M…	Human,Mouse,Rat
hsa-miR-24	miR-24-3p (and other miRNAs w/seed GGCUCAG)	TarBase	Experimentally Observed	218902_at	NOTCH1	Cancer,Cardiovascular Disease,Connective Tissue Disorders,Dermatological Diseases and Conditions,Developmental Disorder,Endocrine System Disorders,Gastrointestinal Disease,Hematological Disease,Hepatic System Disease,Hereditary Disorder,Immunological Disease,Inflammatory Disease,Inflammatory Response,Metabolic Disease,Neurological Disease,Ophthalmic Disease,Organismal Injury and Abnormalities,Psy…	Human,Mouse,Rat
hsa-miR-24	miR-24-3p (and other miRNAs w/seed GGCUCAG)	miRecords	Experimentally Observed	202526_at	SMAD4	Auditory Disease,Cancer,Cardiovascular Disease,Connective Tissue Disorders,Dental Disease,Dermatological Diseases and Conditions,Developmental Disorder,Endocrine System Disorders,Gastrointestinal Disease,Hematological Disease,Hepatic System Disease,Hereditary Disorder,Immunological Disease,Inflammatory Disease,Inflammatory Response,Neurological Disease,Ophthalmic Disease,Organismal Injury and Abn…	Human,Mouse,Rat
hsa-miR-26a	miR-26a-5p (and other miRNAs w/seed UCAAGUA)	Ingenuity Expert Findings,TargetScan Human	Experimentally Observed,High (predicted)	203499_at	EPHA2	Cancer,Cardiovascular Disease,Connective Tissue Disorders,Dermatological Diseases and Conditions,Developmental Disorder,Endocrine System Disorders,Gastrointestinal Disease,Hematological Disease,Hepatic System Disease,Hereditary Disorder,Immunological Disease,Infectious Disease,Inflammatory Response,Neurological Disease,Ophthalmic Disease,Organismal Injury and Abnormalities,Reproductive System Dis…	Human,Mouse,Rat
hsa-miR-26a	miR-26a-5p (and other miRNAs w/seed UCAAGUA)	TargetScan Human,miRecords	Experimentally Observed,High (predicted)	225540_at	MAP2	Cancer,Endocrine System Disorders,Gastrointestinal Disease,Hepatic System Disease,Hereditary Disorder,Neurological Disease,Organismal Injury and Abnormalities,Psychological Disorders,Reproductive System Disease,Skeletal and Muscular Disorders	Human,Mouse,Rat
hsa-miR-26a	miR-26a-5p (and other miRNAs w/seed UCAAGUA)	Ingenuity Expert Findings,TargetScan Human	Experimentally Observed,High (predicted)	225501_at	PHF6	Cancer,Developmental Disorder,Hematological Disease,Hereditary Disorder,Immunological Disease,Neurological Disease,Organismal Injury and Abnormalities	Human,Mouse,Rat
hsa-miR-26a	miR-26a-5p (and other miRNAs w/seed UCAAGUA)	Ingenuity Expert Findings,TargetScan Human	Experimentally Observed,High (predicted)	204053_x_at	PTEN	Cancer,Cardiovascular Disease,Connective Tissue Disorders,Dermatological Diseases and Conditions,Developmental Disorder,Endocrine System Disorders,Gastrointestinal Disease,Hematological Disease,Hepatic System Disease,Hereditary Disorder,Hypersensitivity Response,Immunological Disease,Infectious Disease,Inflammatory Disease,Inflammatory Response,Metabolic Disease,Neurological Disease,Nutritional D…	Human,Mouse,Rat
hsa-miR-26a	miR-26a-5p (and other miRNAs w/seed UCAAGUA)	Ingenuity Expert Findings,TargetScan Human	Experimentally Observed,High (predicted)	203132_at	RB1	Auditory Disease,Cancer,Cardiovascular Disease,Connective Tissue Disorders,Dermatological Diseases and Conditions,Developmental Disorder,Endocrine System Disorders,Gastrointestinal Disease,Hematological Disease,Hepatic System Disease,Hereditary Disorder,Immunological Disease,Infectious Disease,Inflammatory Disease,Metabolic Disease,Neurological Disease,Nutritional Disease,Ophthalmic Disease,Organ…	Human,Mouse,Rat
hsa-miR-296-5p	miR-296-5p (miRNAs w/seed GGGCCCC)	miRecords	Experimentally Observed	243951_at	ABCB1	Auditory Disease,Cancer,Cardiovascular Disease,Connective Tissue Disorders,Dermatological Diseases and Conditions,Endocrine System Disorders,Gastrointestinal Disease,Hematological Disease,Hepatic System Disease,Immunological Disease,Infectious Disease,Inflammatory Disease,Inflammatory Response,Neurological Disease,Organismal Injury and Abnormalities,Psychological Disorders,Reproductive System Dis…	Human,Mouse,Rat
hsa-miR-296-5p	miR-296-5p (miRNAs w/seed GGGCCCC)	Ingenuity Expert Findings,TargetScan Human	Experimentally Observed,High (predicted)	202292_x_at	LYPLA2	Cancer,Hematological Disease,Immunological Disease,Inflammatory Disease,Metabolic Disease,Organismal Injury and Abnormalities,Reproductive System Disease,Respiratory Disease	Human,Mouse,Rat
hsa-miR-29b	miR-29b-3p (and other miRNAs w/seed AGCACCA)	TarBase,TargetScan Human	Experimentally Observed,High (predicted)	203324_s_at	CAV2	Cancer,Dermatological Diseases and Conditions,Developmental Disorder,Hereditary Disorder,Infectious Disease,Inflammatory Disease,Organismal Injury and Abnormalities,Reproductive System Disease,Respiratory Disease,Skeletal and Muscular Disorders	Human,Mouse,Rat
hsa-miR-29b	miR-29b-3p (and other miRNAs w/seed AGCACCA)	TargetScan Human,miRecords	Experimentally Observed,High (predicted)	224859_at	CD276	Cancer,Cardiovascular Disease,Connective Tissue Disorders,Immunological Disease,Inflammatory Disease,Inflammatory Response,Neurological Disease,Organismal Injury and Abnormalities,Renal and Urological Disease,Respiratory Disease,Skeletal and Muscular Disorders	Human,Mouse,Rat
hsa-miR-29b	miR-29b-3p (and other miRNAs w/seed AGCACCA)	Ingenuity Expert Findings,TargetScan Human,miRecords	Experimentally Observed,Moderate (predicted)	208727_s_at	CDC42	Cancer,Cardiovascular Disease,Connective Tissue Disorders,Endocrine System Disorders,Gastrointestinal Disease,Hematological Disease,Immunological Disease,Infectious Disease,Inflammatory Response,Metabolic Disease,Neurological Disease,Organismal Injury and Abnormalities,Respiratory Disease	Human
hsa-miR-29b	miR-29b-3p (and other miRNAs w/seed AGCACCA)	TargetScan Human,miRecords	Experimentally Observed,High (predicted)	224851_at	CDK6	Cancer,Connective Tissue Disorders,Dermatological Diseases and Conditions,Developmental Disorder,Gastrointestinal Disease,Hematological Disease,Hepatic System Disease,Hereditary Disorder,Immunological Disease,Inflammatory Disease,Neurological Disease,Organismal Injury and Abnormalities,Reproductive System Disease,Respiratory Disease,Skeletal and Muscular Disorders,Tumor Morphology	Human,Mouse,Rat
hsa-miR-29b	miR-29b-3p (and other miRNAs w/seed AGCACCA)	TarBase,TargetScan Human,miRecords	Experimentally Observed,High (predicted)	203477_at	COL15A1	Cancer,Connective Tissue Disorders,Dermatological Diseases and Conditions,Endocrine System Disorders,Gastrointestinal Disease,Organismal Injury and Abnormalities,Reproductive System Disease,Skeletal and Muscular Disorders	Human,Mouse
hsa-miR-29b	miR-29b-3p (and other miRNAs w/seed AGCACCA)	TarBase,TargetScan Human,miRecords	Experimentally Observed,High (predicted)	202310_s_at	COL1A1	Auditory Disease,Cancer,Cardiovascular Disease,Connective Tissue Disorders,Dermatological Diseases and Conditions,Developmental Disorder,Endocrine System Disorders,Gastrointestinal Disease,Hematological Disease,Hepatic System Disease,Hereditary Disorder,Immunological Disease,Inflammatory Disease,Inflammatory Response,Metabolic Disease,Neurological Disease,Organismal Injury and Abnormalities,Repro…	Human,Mouse,Rat
hsa-miR-29b	miR-29b-3p (and other miRNAs w/seed AGCACCA)	Ingenuity Expert Findings,TarBase,TargetScan Human,miRecords	Experimentally Observed,High (predicted)	202404_s_at	COL1A2	Cancer,Cardiovascular Disease,Connective Tissue Disorders,Dermatological Diseases and Conditions,Developmental Disorder,Endocrine System Disorders,Gastrointestinal Disease,Hematological Disease,Hepatic System Disease,Hereditary Disorder,Immunological Disease,Inflammatory Disease,Inflammatory Response,Metabolic Disease,Neurological Disease,Organismal Injury and Abnormalities,Reproductive System Di…	Human,Mouse,Rat
hsa-miR-29b	miR-29b-3p (and other miRNAs w/seed AGCACCA)	TarBase,TargetScan Human,miRecords	Experimentally Observed,High (predicted)	201852_x_at	COL3A1	Cancer,Cardiovascular Disease,Connective Tissue Disorders,Dermatological Diseases and Conditions,Developmental Disorder,Endocrine System Disorders,Gastrointestinal Disease,Hematological Disease,Hepatic System Disease,Hereditary Disorder,Immunological Disease,Infectious Disease,Inflammatory Disease,Inflammatory Response,Metabolic Disease,Neurological Disease,Organismal Injury and Abnormalities,Psy…	Human,Mouse,Rat
hsa-miR-29b	miR-29b-3p (and other miRNAs w/seed AGCACCA)	TarBase,TargetScan Human,miRecords	Experimentally Observed,High (predicted)	211981_at	COL4A1	Cancer,Cardiovascular Disease,Connective Tissue Disorders,Dermatological Diseases and Conditions,Developmental Disorder,Endocrine System Disorders,Gastrointestinal Disease,Hematological Disease,Hepatic System Disease,Hereditary Disorder,Immunological Disease,Inflammatory Disease,Inflammatory Response,Metabolic Disease,Neurological Disease,Ophthalmic Disease,Organismal Injury and Abnormalities,Psy…	Human,Mouse,Rat
hsa-miR-29b	miR-29b-3p (and other miRNAs w/seed AGCACCA)	TarBase,TargetScan Human,miRecords	Experimentally Observed,High (predicted)	211966_at	COL4A2	Cancer,Connective Tissue Disorders,Dermatological Diseases and Conditions,Developmental Disorder,Gastrointestinal Disease,Hematological Disease,Hepatic System Disease,Hereditary Disorder,Immunological Disease,Inflammatory Disease,Neurological Disease,Organismal Injury and Abnormalities,Psychological Disorders,Reproductive System Disease,Respiratory Disease,Skeletal and Muscular Disorders,Tumor Mo…	Human,Mouse,Rat
hsa-miR-29b	miR-29b-3p (and other miRNAs w/seed AGCACCA)	Ingenuity Expert Findings,TargetScan Human	Experimentally Observed,High (predicted)	221730_at	COL5A2	Cancer,Cardiovascular Disease,Connective Tissue Disorders,Dermatological Diseases and Conditions,Developmental Disorder,Endocrine System Disorders,Gastrointestinal Disease,Hematological Disease,Hepatic System Disease,Hereditary Disorder,Immunological Disease,Inflammatory Disease,Metabolic Disease,Neurological Disease,Organismal Injury and Abnormalities,Respiratory Disease,Skeletal and Muscular Di…	Human,Mouse,Rat
hsa-miR-29b	miR-29b-3p (and other miRNAs w/seed AGCACCA)	TarBase,TargetScan Human,miRecords	Experimentally Observed,High (predicted)	222640_at	DNMT3A	Cancer,Cardiovascular Disease,Developmental Disorder,Gastrointestinal Disease,Hematological Disease,Hepatic System Disease,Hereditary Disorder,Immunological Disease,Infectious Disease,Neurological Disease,Organismal Injury and Abnormalities,Reproductive System Disease,Respiratory Disease	Human,Mouse,Rat
hsa-miR-29b	miR-29b-3p (and other miRNAs w/seed AGCACCA)	Ingenuity Expert Findings,TargetScan Human	Experimentally Observed,Moderate (predicted)	201889_at	FAM3C	Cancer,Hereditary Disorder,Metabolic Disease,Neurological Disease,Organismal Injury and Abnormalities,Psychological Disorders,Skeletal and Muscular Disorders	Human,Mouse,Rat
hsa-miR-29b	miR-29b-3p (and other miRNAs w/seed AGCACCA)	TargetScan Human,miRecords	Experimentally Observed,High (predicted)	202766_s_at	FBN1	Cancer,Cardiovascular Disease,Connective Tissue Disorders,Dermatological Diseases and Conditions,Developmental Disorder,Gastrointestinal Disease,Hematological Disease,Hepatic System Disease,Hereditary Disorder,Inflammatory Disease,Ophthalmic Disease,Organismal Injury and Abnormalities,Reproductive System Disease,Respiratory Disease,Skeletal and Muscular Disorders	Human,Mouse,Rat
hsa-miR-29b	miR-29b-3p (and other miRNAs w/seed AGCACCA)	Ingenuity Expert Findings,TargetScan Human	Experimentally Observed,High (predicted)	202191_s_at	GAS7	Cancer,Gastrointestinal Disease,Hepatic System Disease,Organismal Injury and Abnormalities,Reproductive System Disease	Human,Mouse,Rat
hsa-miR-29b	miR-29b-3p (and other miRNAs w/seed AGCACCA)	TarBase,TargetScan Human	Experimentally Observed,High (predicted)	201627_s_at	INSIG1	Cancer,Cardiovascular Disease,Connective Tissue Disorders,Dermatological Diseases and Conditions,Developmental Disorder,Gastrointestinal Disease,Hematological Disease,Hepatic System Disease,Hereditary Disorder,Inflammatory Response,Metabolic Disease,Organismal Injury and Abnormalities,Respiratory Disease,Skeletal and Muscular Disorders	Human,Mouse,Rat
hsa-miR-29b	miR-29b-3p (and other miRNAs w/seed AGCACCA)	Ingenuity Expert Findings,TargetScan Human	Experimentally Observed,High (predicted)	217894_at	KCTD3	Cancer,Gastrointestinal Disease,Organismal Injury and Abnormalities	Human,Mouse,Rat
hsa-miR-29b	miR-29b-3p (and other miRNAs w/seed AGCACCA)	Ingenuity Expert Findings,TargetScan Human	Experimentally Observed,High (predicted)	221841_s_at	KLF4	Cancer,Cardiovascular Disease,Dermatological Diseases and Conditions,Developmental Disorder,Endocrine System Disorders,Gastrointestinal Disease,Immunological Disease,Inflammatory Disease,Inflammatory Response,Metabolic Disease,Neurological Disease,Organismal Injury and Abnormalities,Renal and Urological Disease,Reproductive System Disease,Skeletal and Muscular Disorders,Tumor Morphology	Human,Mouse,Rat
hsa-miR-29b	miR-29b-3p (and other miRNAs w/seed AGCACCA)	Ingenuity Expert Findings,TarBase,TargetScan Human,miRecords	Experimentally Observed,High (predicted)	200771_at	LAMC1	Cancer,Cardiovascular Disease,Connective Tissue Disorders,Developmental Disorder,Endocrine System Disorders,Gastrointestinal Disease,Hepatic System Disease,Neurological Disease,Organismal Injury and Abnormalities,Renal and Urological Disease,Reproductive System Disease,Skeletal and Muscular Disorders	Human,Mouse,Rat
hsa-miR-29b	miR-29b-3p (and other miRNAs w/seed AGCACCA)	Ingenuity Expert Findings,TargetScan Human	Experimentally Observed,High (predicted)	202998_s_at	LOXL2	Cancer,Connective Tissue Disorders,Dermatological Diseases and Conditions,Developmental Disorder,Endocrine System Disorders,Gastrointestinal Disease,Hereditary Disorder,Inflammatory Disease,Ophthalmic Disease,Organismal Injury and Abnormalities,Reproductive System Disease,Skeletal and Muscular Disorders,Tumor Morphology	Human,Mouse,Rat
hsa-miR-29b	miR-29b-3p (and other miRNAs w/seed AGCACCA)	Ingenuity Expert Findings,TarBase,TargetScan Human,miRecords	Experimentally Observed,High (predicted)	200796_s_at	MCL1	Cancer,Cardiovascular Disease,Connective Tissue Disorders,Dermatological Diseases and Conditions,Gastrointestinal Disease,Hematological Disease,Hepatic System Disease,Immunological Disease,Inflammatory Disease,Inflammatory Response,Neurological Disease,Organismal Injury and Abnormalities,Psychological Disorders,Reproductive System Disease,Respiratory Disease,Skeletal and Muscular Disorders,Tumor …	Human,Mouse,Rat
hsa-miR-29b	miR-29b-3p (and other miRNAs w/seed AGCACCA)	Ingenuity Expert Findings,TargetScan Human	Experimentally Observed,High (predicted)	201970_s_at	NASP	Cancer,Connective Tissue Disorders,Dermatological Diseases and Conditions,Gastrointestinal Disease,Hepatic System Disease,Organismal Injury and Abnormalities,Reproductive System Disease	Human,Mouse,Rat
hsa-miR-29b	miR-29b-3p (and other miRNAs w/seed AGCACCA)	Ingenuity Expert Findings,TargetScan Human,miRecords	Experimentally Observed,High (predicted)	212249_at	PIK3R1	Antimicrobial Response,Cancer,Cardiovascular Disease,Connective Tissue Disorders,Dermatological Diseases and Conditions,Developmental Disorder,Endocrine System Disorders,Gastrointestinal Disease,Hematological Disease,Hepatic System Disease,Hereditary Disorder,Hypersensitivity Response,Immunological Disease,Infectious Disease,Inflammatory Disease,Inflammatory Response,Metabolic Disease,Neurologica…	Human,Mouse,Rat
hsa-miR-29b	miR-29b-3p (and other miRNAs w/seed AGCACCA)	Ingenuity Expert Findings,TargetScan Human	Experimentally Observed,High (predicted)	204517_at	PPIC	Cancer,Organismal Injury and Abnormalities	Human,Mouse,Rat
hsa-miR-29b	miR-29b-3p (and other miRNAs w/seed AGCACCA)	Ingenuity Expert Findings,TargetScan Human	Experimentally Observed,High (predicted)	204566_at	PPM1D	Antimicrobial Response,Cancer,Dermatological Diseases and Conditions,Endocrine System Disorders,Gastrointestinal Disease,Hematological Disease,Immunological Disease,Infectious Disease,Inflammatory Response,Neurological Disease,Organismal Injury and Abnormalities,Reproductive System Disease,Respiratory Disease,Tumor Morphology	Human,Mouse,Rat
hsa-miR-29b	miR-29b-3p (and other miRNAs w/seed AGCACCA)	Ingenuity Expert Findings,TargetScan Human	Experimentally Observed,High (predicted)	204053_x_at	PTEN	Cancer,Cardiovascular Disease,Connective Tissue Disorders,Dermatological Diseases and Conditions,Developmental Disorder,Endocrine System Disorders,Gastrointestinal Disease,Hematological Disease,Hepatic System Disease,Hereditary Disorder,Hypersensitivity Response,Immunological Disease,Infectious Disease,Inflammatory Disease,Inflammatory Response,Metabolic Disease,Neurological Disease,Nutritional D…	Human,Mouse,Rat
hsa-miR-29b	miR-29b-3p (and other miRNAs w/seed AGCACCA)	TargetScan Human,miRecords	Experimentally Observed,High (predicted)	224754_at	SP1	Cancer,Gastrointestinal Disease,Hematological Disease,Hepatic System Disease,Hereditary Disorder,Neurological Disease,Organismal Injury and Abnormalities,Psychological Disorders,Skeletal and Muscular Disorders,Tumor Morphology	Human,Mouse,Rat
hsa-miR-29b	miR-29b-3p (and other miRNAs w/seed AGCACCA)	Ingenuity Expert Findings,TarBase,TargetScan Human,miRecords	Experimentally Observed,High (predicted)	200665_s_at	SPARC	Cancer,Cardiovascular Disease,Connective Tissue Disorders,Dermatological Diseases and Conditions,Developmental Disorder,Gastrointestinal Disease,Hepatic System Disease,Hereditary Disorder,Infectious Disease,Inflammatory Disease,Inflammatory Response,Metabolic Disease,Neurological Disease,Ophthalmic Disease,Organismal Injury and Abnormalities,Psychological Disorders,Renal and Urological Disease,Re…	Human,Mouse,Rat
hsa-miR-29b	miR-29b-3p (and other miRNAs w/seed AGCACCA)	TarBase,TargetScan Human,miRecords	Experimentally Observed,High (predicted)	203743_s_at	TDG	Cancer,Cardiovascular Disease,Connective Tissue Disorders,Dermatological Diseases and Conditions,Developmental Disorder,Endocrine System Disorders,Gastrointestinal Disease,Hepatic System Disease,Organismal Injury and Abnormalities,Skeletal and Muscular Disorders	Human,Mouse,Rat
hsa-miR-29b	miR-29b-3p (and other miRNAs w/seed AGCACCA)	TargetScan Human,miRecords	Experimentally Observed,High (predicted)	228906_at	TET1	Cancer,Connective Tissue Disorders,Dermatological Diseases and Conditions,Developmental Disorder,Gastrointestinal Disease,Hematological Disease,Hepatic System Disease,Immunological Disease,Inflammatory Response,Organismal Injury and Abnormalities,Reproductive System Disease	Human,Mouse,Rat
hsa-miR-29b	miR-29b-3p (and other miRNAs w/seed AGCACCA)	Ingenuity Expert Findings,TargetScan Human	Experimentally Observed,High (predicted)	209859_at	TRIM9	Cancer,Connective Tissue Disorders,Dermatological Diseases and Conditions,Endocrine System Disorders,Gastrointestinal Disease,Hepatic System Disease,Inflammatory Response,Neurological Disease,Organismal Injury and Abnormalities,Reproductive System Disease	Human,Mouse,Rat
hsa-miR-29b	miR-29b-3p (and other miRNAs w/seed AGCACCA)	Ingenuity Expert Findings,TargetScan Human	Experimentally Observed,High (predicted)	204141_at	TUBB2A	Cancer,Cardiovascular Disease,Connective Tissue Disorders,Dermatological Diseases and Conditions,Developmental Disorder,Endocrine System Disorders,Gastrointestinal Disease,Hematological Disease,Hereditary Disorder,Immunological Disease,Infectious Disease,Inflammatory Disease,Inflammatory Response,Metabolic Disease,Neurological Disease,Ophthalmic Disease,Organismal Injury and Abnormalities,Psychol…	Human,Mouse,Rat
hsa-miR-29b	miR-29b-3p (and other miRNAs w/seed AGCACCA)	TargetScan Human,miRecords	Experimentally Observed,High (predicted)	200047_s_at	YY1	Cancer,Cardiovascular Disease,Connective Tissue Disorders,Developmental Disorder,Endocrine System Disorders,Gastrointestinal Disease,Hepatic System Disease,Infectious Disease,Inflammatory Disease,Neurological Disease,Organismal Injury and Abnormalities,Renal and Urological Disease,Reproductive System Disease,Respiratory Disease,Skeletal and Muscular Disorders,Tumor Morphology	Human,Mouse,Rat
hsa-miR-29b	miR-29b-3p (and other miRNAs w/seed AGCACCA)	Ingenuity Expert Findings,TargetScan Human	Experimentally Observed,High (predicted)	211962_s_at	ZFP36L1	Cancer,Cardiovascular Disease,Developmental Disorder,Hematological Disease,Hereditary Disorder,Neurological Disease,Organismal Injury and Abnormalities,Renal and Urological Disease,Reproductive System Disease	Human,Mouse,Rat
hsa-miR-30a*	miR-30a-3p (and other miRNAs w/seed UUUCAGU)	TarBase,miRecords	Experimentally Observed	224851_at	CDK6	Cancer,Connective Tissue Disorders,Dermatological Diseases and Conditions,Developmental Disorder,Gastrointestinal Disease,Hematological Disease,Hepatic System Disease,Hereditary Disorder,Immunological Disease,Inflammatory Disease,Neurological Disease,Organismal Injury and Abnormalities,Reproductive System Disease,Respiratory Disease,Skeletal and Muscular Disorders,Tumor Morphology	Human,Mouse,Rat
hsa-miR-30a*	miR-30a-3p (and other miRNAs w/seed UUUCAGU)	TarBase,miRecords	Experimentally Observed	201289_at	CYR61	Cancer,Cardiovascular Disease,Endocrine System Disorders,Gastrointestinal Disease,Hematological Disease,Hepatic System Disease,Immunological Disease,Inflammatory Disease,Inflammatory Response,Neurological Disease,Organismal Injury and Abnormalities,Renal and Urological Disease,Reproductive System Disease,Respiratory Disease,Skeletal and Muscular Disorders,Tumor Morphology	Human,Mouse,Rat
hsa-miR-30a*	miR-30a-3p (and other miRNAs w/seed UUUCAGU)	Ingenuity Expert Findings	Experimentally Observed	225910_at	HELZ	Cancer,Gastrointestinal Disease,Hepatic System Disease,Organismal Injury and Abnormalities,Reproductive System Disease	Human,Mouse,Rat
hsa-miR-30a*	miR-30a-3p (and other miRNAs w/seed UUUCAGU)	TarBase,miRecords	Experimentally Observed	203578_s_at	SLC7A6	Cancer,Gastrointestinal Disease,Neurological Disease,Organismal Injury and Abnormalities,Reproductive System Disease	Human,Mouse,Rat
hsa-miR-30a*	miR-30a-3p (and other miRNAs w/seed UUUCAGU)	TarBase,miRecords	Experimentally Observed	218113_at	TMEM2	Cancer,Gastrointestinal Disease,Hepatic System Disease,Metabolic Disease,Neurological Disease,Organismal Injury and Abnormalities,Psychological Disorders	Human,Mouse,Rat
hsa-miR-30a*	miR-30a-3p (and other miRNAs w/seed UUUCAGU)	TarBase,miRecords	Experimentally Observed	209118_s_at	TUBA1A	Cancer,Cardiovascular Disease,Connective Tissue Disorders,Dermatological Diseases and Conditions,Developmental Disorder,Endocrine System Disorders,Gastrointestinal Disease,Hematological Disease,Hereditary Disorder,Immunological Disease,Infectious Disease,Inflammatory Disease,Inflammatory Response,Metabolic Disease,Neurological Disease,Ophthalmic Disease,Organismal Injury and Abnormalities,Psychol…	Human,Mouse,Rat
hsa-miR-30a*	miR-30a-3p (and other miRNAs w/seed UUUCAGU)	TarBase,miRecords	Experimentally Observed	223090_x_at	VEZT	Cancer,Gastrointestinal Disease,Organismal Injury and Abnormalities	Human,Mouse,Rat
hsa-miR-30a*	miR-30a-3p (and other miRNAs w/seed UUUCAGU)	Ingenuity Expert Findings	Experimentally Observed	219297_at	WDR44	Cancer,Connective Tissue Disorders,Dermatological Diseases and Conditions,Gastrointestinal Disease,Organismal Injury and Abnormalities,Reproductive System Disease	Human,Mouse,Rat
hsa-miR-30c	miR-30c-5p (and other miRNAs w/seed GUAAACA)	TargetScan Human,miRecords	Experimentally Observed,High (predicted)	203935_at	ACVR1	Cancer,Developmental Disorder,Gastrointestinal Disease,Hematological Disease,Hepatic System Disease,Hereditary Disorder,Inflammatory Disease,Inflammatory Response,Metabolic Disease,Nutritional Disease,Organismal Injury and Abnormalities,Reproductive System Disease,Skeletal and Muscular Disorders,Tumor Morphology	Human,Mouse,Rat
hsa-miR-30c	miR-30c-5p (and other miRNAs w/seed GUAAACA)	TarBase,TargetScan Human	Experimentally Observed,High (predicted)	209186_at	ATP2A2	Cancer,Cardiovascular Disease,Connective Tissue Disorders,Dermatological Diseases and Conditions,Developmental Disorder,Endocrine System Disorders,Gastrointestinal Disease,Hematological Disease,Hepatic System Disease,Hereditary Disorder,Metabolic Disease,Neurological Disease,Nutritional Disease,Organismal Injury and Abnormalities,Psychological Disorders,Reproductive System Disease,Respiratory Dis…	Human,Mouse,Rat
hsa-miR-30c	miR-30c-5p (and other miRNAs w/seed GUAAACA)	TarBase	Experimentally Observed	208859_s_at	ATRX	Cancer,Connective Tissue Disorders,Dermatological Diseases and Conditions,Developmental Disorder,Endocrine System Disorders,Gastrointestinal Disease,Hematological Disease,Hepatic System Disease,Hereditary Disorder,Infectious Disease,Neurological Disease,Organismal Injury and Abnormalities,Reproductive System Disease	Human,Mouse,Rat
hsa-miR-30c	miR-30c-5p (and other miRNAs w/seed GUAAACA)	Ingenuity Expert Findings,TargetScan Human	Experimentally Observed,High (predicted)	203140_at	BCL6	Cancer,Cardiovascular Disease,Connective Tissue Disorders,Dermatological Diseases and Conditions,Developmental Disorder,Gastrointestinal Disease,Hematological Disease,Hepatic System Disease,Hereditary Disorder,Hypersensitivity Response,Immunological Disease,Infectious Disease,Inflammatory Disease,Inflammatory Response,Metabolic Disease,Neurological Disease,Organismal Injury and Abnormalities,Psyc…	Human,Mouse,Rat
hsa-miR-30c	miR-30c-5p (and other miRNAs w/seed GUAAACA)	TargetScan Human,miRecords	Experimentally Observed,High (predicted)	208945_s_at	BECN1	Cancer,Cardiovascular Disease,Endocrine System Disorders,Gastrointestinal Disease,Hematological Disease,Hepatic System Disease,Hypersensitivity Response,Immunological Disease,Infectious Disease,Inflammatory Disease,Inflammatory Response,Metabolic Disease,Neurological Disease,Ophthalmic Disease,Organismal Injury and Abnormalities,Psychological Disorders,Reproductive System Disease,Respiratory Dise…	Human,Mouse,Rat
hsa-miR-30c	miR-30c-5p (and other miRNAs w/seed GUAAACA)	TarBase,TargetScan Human	Experimentally Observed,High (predicted)	206788_s_at	CBFB	Cancer,Cardiovascular Disease,Connective Tissue Disorders,Dermatological Diseases and Conditions,Developmental Disorder,Hematological Disease,Hypersensitivity Response,Immunological Disease,Neurological Disease,Organismal Injury and Abnormalities,Psychological Disorders,Reproductive System Disease,Skeletal and Muscular Disorders	Human,Mouse,Rat
hsa-miR-30c	miR-30c-5p (and other miRNAs w/seed GUAAACA)	TarBase	Experimentally Observed	218451_at	CDCP1	Cancer,Cardiovascular Disease,Dermatological Diseases and Conditions,Gastrointestinal Disease,Hematological Disease,Hepatic System Disease,Immunological Disease,Organismal Injury and Abnormalities,Reproductive System Disease	Human,Mouse,Rat
hsa-miR-30c	miR-30c-5p (and other miRNAs w/seed GUAAACA)	TarBase,TargetScan Human	Experimentally Observed,High (predicted)	204258_at	CHD1	Cancer,Gastrointestinal Disease,Hepatic System Disease,Immunological Disease,Infectious Disease,Organismal Injury and Abnormalities,Renal and Urological Disease,Reproductive System Disease	Human,Mouse,Rat
hsa-miR-30c	miR-30c-5p (and other miRNAs w/seed GUAAACA)	TarBase,TargetScan Human	Experimentally Observed,High (predicted)	228365_at	CPNE8	Cancer,Connective Tissue Disorders,Dermatological Diseases and Conditions,Gastrointestinal Disease,Hepatic System Disease,Organismal Injury and Abnormalities,Reproductive System Disease	Human,Mouse,Rat
hsa-miR-30c	miR-30c-5p (and other miRNAs w/seed GUAAACA)	TarBase,TargetScan Human	Experimentally Observed,High (predicted)	225384_at	DOCK7	Cancer,Gastrointestinal Disease,Hepatic System Disease,Neurological Disease,Organismal Injury and Abnormalities	Human,Mouse,Rat
hsa-miR-30c	miR-30c-5p (and other miRNAs w/seed GUAAACA)	TarBase	Experimentally Observed	204145_at	FRG1	Cancer,Cardiovascular Disease,Connective Tissue Disorders,Dermatological Diseases and Conditions,Endocrine System Disorders,Organismal Injury and Abnormalities,Renal and Urological Disease,Reproductive System Disease	Human,Mouse,Rat
hsa-miR-30c	miR-30c-5p (and other miRNAs w/seed GUAAACA)	TarBase,TargetScan Human	Experimentally Observed,High (predicted)	201722_s_at	GALNT1	Cancer,Developmental Disorder,Hematological Disease,Hypersensitivity Response,Immunological Disease,Inflammatory Response,Metabolic Disease,Organismal Injury and Abnormalities	Human,Mouse,Rat
hsa-miR-30c	miR-30c-5p (and other miRNAs w/seed GUAAACA)	TarBase,TargetScan Human	Experimentally Observed,High (predicted)	218313_s_at	GALNT7	Cancer,Endocrine System Disorders,Gastrointestinal Disease,Hepatic System Disease,Neurological Disease,Organismal Injury and Abnormalities,Psychological Disorders,Reproductive System Disease	Human,Mouse,Rat
hsa-miR-30c	miR-30c-5p (and other miRNAs w/seed GUAAACA)	TarBase,TargetScan Human,miRecords	Experimentally Observed,High (predicted)	201040_at	GNAI2	Cancer,Cardiovascular Disease,Connective Tissue Disorders,Dermatological Diseases and Conditions,Developmental Disorder,Endocrine System Disorders,Gastrointestinal Disease,Hematological Disease,Hereditary Disorder,Hypersensitivity Response,Immunological Disease,Infectious Disease,Inflammatory Disease,Inflammatory Response,Metabolic Disease,Nutritional Disease,Organismal Injury and Abnormalities,P…	Human,Mouse,Rat
hsa-miR-30c	miR-30c-5p (and other miRNAs w/seed GUAAACA)	TarBase	Experimentally Observed	225447_at	GPD2	Cancer,Developmental Disorder,Endocrine System Disorders,Gastrointestinal Disease,Hematological Disease,Hepatic System Disease,Immunological Disease,Infectious Disease,Metabolic Disease,Nutritional Disease,Ophthalmic Disease,Organismal Injury and Abnormalities	Human,Mouse,Rat
hsa-miR-30c	miR-30c-5p (and other miRNAs w/seed GUAAACA)	TarBase	Experimentally Observed	1555844_s_at	HNRNPM	Cancer,Gastrointestinal Disease,Hepatic System Disease,Infectious Disease,Organismal Injury and Abnormalities,Reproductive System Disease	Human,Mouse,Rat
hsa-miR-30c	miR-30c-5p (and other miRNAs w/seed GUAAACA)	TarBase	Experimentally Observed	202147_s_at	IFRD1	Cancer,Connective Tissue Disorders,Gastrointestinal Disease,Hepatic System Disease,Hereditary Disorder,Immunological Disease,Inflammatory Disease,Neurological Disease,Organismal Injury and Abnormalities,Reproductive System Disease,Respiratory Disease,Skeletal and Muscular Disorders	Human,Mouse,Rat
hsa-miR-30c	miR-30c-5p (and other miRNAs w/seed GUAAACA)	TarBase	Experimentally Observed	201466_s_at	JUN	Cancer,Cardiovascular Disease,Connective Tissue Disorders,Dermatological Diseases and Conditions,Developmental Disorder,Endocrine System Disorders,Gastrointestinal Disease,Hematological Disease,Hepatic System Disease,Hereditary Disorder,Immunological Disease,Infectious Disease,Inflammatory Disease,Inflammatory Response,Metabolic Disease,Neurological Disease,Ophthalmic Disease,Organismal Injury an…	Human,Mouse,Rat
hsa-miR-30c	miR-30c-5p (and other miRNAs w/seed GUAAACA)	TarBase	Experimentally Observed	225128_at	KDELC2	Cancer,Gastrointestinal Disease,Organismal Injury and Abnormalities	Human,Mouse,Rat
hsa-miR-30c	miR-30c-5p (and other miRNAs w/seed GUAAACA)	TarBase,TargetScan Human	Experimentally Observed,High (predicted)	223533_at	LRRC8C	Cancer,Organismal Injury and Abnormalities,Reproductive System Disease	Human,Mouse,Rat
hsa-miR-30c	miR-30c-5p (and other miRNAs w/seed GUAAACA)	TarBase	Experimentally Observed	215596_s_at	LTN1	Cancer,Gastrointestinal Disease,Hepatic System Disease,Organismal Injury and Abnormalities,Reproductive System Disease,Skeletal and Muscular Disorders	Human,Mouse,Rat
hsa-miR-30c	miR-30c-5p (and other miRNAs w/seed GUAAACA)	Ingenuity Expert Findings,TargetScan Human	Experimentally Observed,High (predicted)	206571_s_at	MAP4K4	Cancer,Cardiovascular Disease,Connective Tissue Disorders,Dermatological Diseases and Conditions,Developmental Disorder,Gastrointestinal Disease,Hematological Disease,Hepatic System Disease,Hereditary Disorder,Immunological Disease,Infectious Disease,Inflammatory Disease,Neurological Disease,Organismal Injury and Abnormalities,Respiratory Disease,Skeletal and Muscular Disorders	Human,Mouse,Rat
hsa-miR-30c	miR-30c-5p (and other miRNAs w/seed GUAAACA)	TarBase,TargetScan Human	Experimentally Observed,High (predicted)	201153_s_at	MBNL1	Cancer,Cardiovascular Disease,Developmental Disorder,Ophthalmic Disease,Organismal Injury and Abnormalities,Reproductive System Disease,Skeletal and Muscular Disorders	Human,Mouse,Rat
hsa-miR-30c	miR-30c-5p (and other miRNAs w/seed GUAAACA)	TarBase	Experimentally Observed	203510_at	MET	Cancer,Cardiovascular Disease,Connective Tissue Disorders,Dermatological Diseases and Conditions,Developmental Disorder,Endocrine System Disorders,Gastrointestinal Disease,Hematological Disease,Hepatic System Disease,Hereditary Disorder,Hypersensitivity Response,Inflammatory Response,Metabolic Disease,Neurological Disease,Nutritional Disease,Organismal Injury and Abnormalities,Renal and Urologica…	Human,Mouse,Rat
hsa-miR-30c	miR-30c-5p (and other miRNAs w/seed GUAAACA)	TarBase	Experimentally Observed	201976_s_at	MYO10	Cancer,Cardiovascular Disease,Endocrine System Disorders,Gastrointestinal Disease,Hepatic System Disease,Organismal Injury and Abnormalities,Reproductive System Disease	Human,Mouse,Rat
hsa-miR-30c	miR-30c-5p (and other miRNAs w/seed GUAAACA)	TarBase,TargetScan Human	Experimentally Observed,Moderate (predicted)	225847_at	NCEH1	Cancer,Cardiovascular Disease,Connective Tissue Disorders,Dermatological Diseases and Conditions,Gastrointestinal Disease,Hematological Disease,Hepatic System Disease,Immunological Disease,Organismal Injury and Abnormalities	Human,Mouse,Rat
hsa-miR-30c	miR-30c-5p (and other miRNAs w/seed GUAAACA)	TarBase	Experimentally Observed	200610_s_at	NCL	Cancer,Gastrointestinal Disease,Hepatic System Disease,Infectious Disease,Inflammatory Response,Organismal Injury and Abnormalities,Reproductive System Disease,Respiratory Disease,Skeletal and Muscular Disorders	Human,Mouse,Rat
hsa-miR-30c	miR-30c-5p (and other miRNAs w/seed GUAAACA)	TarBase	Experimentally Observed	223298_s_at	NT5C3A	Cancer,Connective Tissue Disorders,Developmental Disorder,Hematological Disease,Hereditary Disorder,Metabolic Disease,Organismal Injury and Abnormalities,Reproductive System Disease	Human,Mouse,Rat
hsa-miR-30c	miR-30c-5p (and other miRNAs w/seed GUAAACA)	TarBase,TargetScan Human	Experimentally Observed,High (predicted)	203939_at	NT5E	Cancer,Cardiovascular Disease,Connective Tissue Disorders,Dermatological Diseases and Conditions,Developmental Disorder,Endocrine System Disorders,Gastrointestinal Disease,Hematological Disease,Hepatic System Disease,Hereditary Disorder,Immunological Disease,Infectious Disease,Inflammatory Disease,Inflammatory Response,Metabolic Disease,Neurological Disease,Organismal Injury and Abnormalities,Rep…	Human,Mouse,Rat
hsa-miR-30c	miR-30c-5p (and other miRNAs w/seed GUAAACA)	TarBase,TargetScan Human	Experimentally Observed,High (predicted)	224956_at	NUFIP2	Cancer,Gastrointestinal Disease,Hepatic System Disease,Organismal Injury and Abnormalities	Human,Mouse,Rat
hsa-miR-30c	miR-30c-5p (and other miRNAs w/seed GUAAACA)	TarBase,TargetScan Human	Experimentally Observed,High (predicted)	202733_at	P4HA2	Cancer,Connective Tissue Disorders,Dermatological Diseases and Conditions,Gastrointestinal Disease,Immunological Disease,Inflammatory Disease,Inflammatory Response,Organismal Injury and Abnormalities	Human,Mouse,Rat
hsa-miR-30c	miR-30c-5p (and other miRNAs w/seed GUAAACA)	TarBase,TargetScan Human	Experimentally Observed,High (predicted)	201968_s_at	PGM1	Cancer,Developmental Disorder,Endocrine System Disorders,Gastrointestinal Disease,Hematological Disease,Hepatic System Disease,Hereditary Disorder,Immunological Disease,Infectious Disease,Metabolic Disease,Organismal Injury and Abnormalities,Reproductive System Disease	Human,Mouse,Rat
hsa-miR-30c	miR-30c-5p (and other miRNAs w/seed GUAAACA)	TarBase,TargetScan Human	Experimentally Observed,High (predicted)	202457_s_at	PPP3CA	Cancer,Cardiovascular Disease,Connective Tissue Disorders,Dermatological Diseases and Conditions,Developmental Disorder,Endocrine System Disorders,Gastrointestinal Disease,Hematological Disease,Hepatic System Disease,Hereditary Disorder,Immunological Disease,Infectious Disease,Inflammatory Disease,Inflammatory Response,Metabolic Disease,Neurological Disease,Ophthalmic Disease,Organismal Injury an…	Human,Mouse,Rat
hsa-miR-30c	miR-30c-5p (and other miRNAs w/seed GUAAACA)	TarBase,TargetScan Human	Experimentally Observed,High (predicted)	224950_at	PTGFRN	Cancer,Gastrointestinal Disease,Hematological Disease,Hepatic System Disease,Immunological Disease,Inflammatory Disease,Organismal Injury and Abnormalities	Human,Mouse,Rat
hsa-miR-30c	miR-30c-5p (and other miRNAs w/seed GUAAACA)	TarBase,TargetScan Human	Experimentally Observed,High (predicted)	228708_at	RAB27B	Cancer,Connective Tissue Disorders,Dermatological Diseases and Conditions,Gastrointestinal Disease,Hematological Disease,Immunological Disease,Inflammatory Response,Organismal Injury and Abnormalities	Human,Mouse,Rat
hsa-miR-30c	miR-30c-5p (and other miRNAs w/seed GUAAACA)	TarBase	Experimentally Observed	1553510_s_at	RQCD1	Cancer,Connective Tissue Disorders,Dermatological Diseases and Conditions,Gastrointestinal Disease,Hepatic System Disease,Organismal Injury and Abnormalities	Human,Mouse,Rat
hsa-miR-30c	miR-30c-5p (and other miRNAs w/seed GUAAACA)	Ingenuity Expert Findings,TargetScan Human	Experimentally Observed,High (predicted)	232231_at	RUNX2	Cancer,Cardiovascular Disease,Connective Tissue Disorders,Dental Disease,Developmental Disorder,Endocrine System Disorders,Gastrointestinal Disease,Hematological Disease,Hepatic System Disease,Hereditary Disorder,Immunological Disease,Metabolic Disease,Neurological Disease,Organismal Injury and Abnormalities,Renal and Urological Disease,Reproductive System Disease,Respiratory Disease,Skeletal and…	Human,Mouse,Rat
hsa-miR-30c	miR-30c-5p (and other miRNAs w/seed GUAAACA)	TarBase,TargetScan Human	Experimentally Observed,High (predicted)	204344_s_at	SEC23A	Cancer,Connective Tissue Disorders,Dermatological Diseases and Conditions,Developmental Disorder,Gastrointestinal Disease,Hepatic System Disease,Hereditary Disorder,Organismal Injury and Abnormalities	Human,Mouse,Rat
hsa-miR-30c	miR-30c-5p (and other miRNAs w/seed GUAAACA)	TarBase,TargetScan Human	Experimentally Observed,High (predicted)	218237_s_at	SLC38A1	Cancer,Connective Tissue Disorders,Dermatological Diseases and Conditions,Gastrointestinal Disease,Organismal Injury and Abnormalities	Human,Mouse,Rat
hsa-miR-30c	miR-30c-5p (and other miRNAs w/seed GUAAACA)	TarBase,TargetScan Human	Experimentally Observed,High (predicted)	218041_x_at	SLC38A2	Cancer,Gastrointestinal Disease,Hepatic System Disease,Organismal Injury and Abnormalities	Human,Mouse,Rat
hsa-miR-30c	miR-30c-5p (and other miRNAs w/seed GUAAACA)	TarBase,TargetScan Human	Experimentally Observed,High (predicted)	209884_s_at	SLC4A7	Auditory Disease,Cancer,Gastrointestinal Disease,Hepatic System Disease,Infectious Disease,Neurological Disease,Ophthalmic Disease,Organismal Injury and Abnormalities	Human,Mouse,Rat
hsa-miR-30c	miR-30c-5p (and other miRNAs w/seed GUAAACA)	TarBase	Experimentally Observed	212295_s_at	SLC7A1	Cancer,Connective Tissue Disorders,Gastrointestinal Disease,Hematological Disease,Hepatic System Disease,Immunological Disease,Inflammatory Disease,Organismal Injury and Abnormalities,Reproductive System Disease,Skeletal and Muscular Disorders	Human,Mouse,Rat
hsa-miR-30c	miR-30c-5p (and other miRNAs w/seed GUAAACA)	TarBase	Experimentally Observed	236388_at	STRN	Cancer,Connective Tissue Disorders,Dermatological Diseases and Conditions,Hematological Disease,Immunological Disease,Organismal Injury and Abnormalities	Human,Mouse,Rat
hsa-miR-30c	miR-30c-5p (and other miRNAs w/seed GUAAACA)	TarBase,TargetScan Human	Experimentally Observed,High (predicted)	201259_s_at	SYPL1	Cancer,Connective Tissue Disorders,Dermatological Diseases and Conditions,Hereditary Disorder,Neurological Disease,Organismal Injury and Abnormalities,Psychological Disorders,Skeletal and Muscular Disorders	Human,Mouse,Rat
hsa-miR-30c	miR-30c-5p (and other miRNAs w/seed GUAAACA)	TarBase	Experimentally Observed	211098_x_at	TMCO1	Cancer,Connective Tissue Disorders,Developmental Disorder,Gastrointestinal Disease,Hereditary Disorder,Neurological Disease,Organismal Injury and Abnormalities,Reproductive System Disease,Skeletal and Muscular Disorders	Human,Mouse,Rat
hsa-miR-30c	miR-30c-5p (and other miRNAs w/seed GUAAACA)	TarBase	Experimentally Observed	208837_at	TMED3	Cancer,Organismal Injury and Abnormalities	Human,Mouse,Rat
hsa-miR-30c	miR-30c-5p (and other miRNAs w/seed GUAAACA)	TarBase	Experimentally Observed	209404_s_at	TMED7	Cancer,Gastrointestinal Disease,Hepatic System Disease,Organismal Injury and Abnormalities	Human,Mouse,Rat
hsa-miR-30c	miR-30c-5p (and other miRNAs w/seed GUAAACA)	TarBase,TargetScan Human	Experimentally Observed,High (predicted)	212204_at	TMEM87A	Cancer,Organismal Injury and Abnormalities,Reproductive System Disease	Human,Mouse,Rat
hsa-miR-30c	miR-30c-5p (and other miRNAs w/seed GUAAACA)	TarBase	Experimentally Observed	202510_s_at	TNFAIP2	Cancer,Gastrointestinal Disease,Organismal Injury and Abnormalities,Reproductive System Disease	Human,Mouse,Rat
hsa-miR-30c	miR-30c-5p (and other miRNAs w/seed GUAAACA)	TarBase,TargetScan Human	Experimentally Observed,Moderate (predicted)	209295_at	TNFRSF10B	Cancer,Connective Tissue Disorders,Dermatological Diseases and Conditions,Gastrointestinal Disease,Hematological Disease,Hepatic System Disease,Immunological Disease,Infectious Disease,Inflammatory Disease,Inflammatory Response,Neurological Disease,Organismal Injury and Abnormalities,Reproductive System Disease,Skeletal and Muscular Disorders,Tumor Morphology	Human
hsa-miR-30c	miR-30c-5p (and other miRNAs w/seed GUAAACA)	miRecords	Experimentally Observed	211300_s_at	TP53	Antimicrobial Response,Cancer,Cardiovascular Disease,Connective Tissue Disorders,Dermatological Diseases and Conditions,Developmental Disorder,Endocrine System Disorders,Gastrointestinal Disease,Hematological Disease,Hepatic System Disease,Hereditary Disorder,Immunological Disease,Infectious Disease,Inflammatory Disease,Inflammatory Response,Metabolic Disease,Neurological Disease,Nutritional Dise…	Human,Mouse,Rat
hsa-miR-30c	miR-30c-5p (and other miRNAs w/seed GUAAACA)	TarBase	Experimentally Observed	209340_at	UAP1	Cancer,Gastrointestinal Disease,Hepatic System Disease,Infectious Disease,Organismal Injury and Abnormalities,Reproductive System Disease	Human,Mouse,Rat
hsa-miR-30c	miR-30c-5p (and other miRNAs w/seed GUAAACA)	TargetScan Human,miRecords	Experimentally Observed,High (predicted)	213535_s_at	UBE2I	Cancer,Dermatological Diseases and Conditions,Endocrine System Disorders,Hematological Disease,Immunological Disease,Inflammatory Disease,Inflammatory Response,Organismal Injury and Abnormalities	Human,Mouse,Rat
hsa-miR-30c	miR-30c-5p (and other miRNAs w/seed GUAAACA)	TarBase	Experimentally Observed	231227_at	WNT5A	Cancer,Connective Tissue Disorders,Dermatological Diseases and Conditions,Developmental Disorder,Endocrine System Disorders,Gastrointestinal Disease,Hepatic System Disease,Hereditary Disorder,Immunological Disease,Inflammatory Disease,Inflammatory Response,Neurological Disease,Organismal Injury and Abnormalities,Reproductive System Disease,Respiratory Disease,Skeletal and Muscular Disorders,Tumor…	Human,Mouse,Rat
hsa-miR-320	miR-320b (and other miRNAs w/seed AAAGCUG)	miRecords	Experimentally Observed	214767_s_at	HSPB6	Cancer,Connective Tissue Disorders,Organismal Injury and Abnormalities,Reproductive System Disease,Skeletal and Muscular Disorders	Human,Mouse,Rat
hsa-miR-33	miR-33-5p (and other miRNAs w/seed UGCAUUG)	Ingenuity Expert Findings,TargetScan Human,miRecords	Experimentally Observed,High (predicted)	203504_s_at	ABCA1	Cancer,Cardiovascular Disease,Connective Tissue Disorders,Dermatological Diseases and Conditions,Developmental Disorder,Endocrine System Disorders,Gastrointestinal Disease,Hematological Disease,Hepatic System Disease,Hereditary Disorder,Immunological Disease,Inflammatory Disease,Inflammatory Response,Metabolic Disease,Neurological Disease,Organismal Injury and Abnormalities,Psychological Disorder…	Human,Mouse,Rat
hsa-miR-451	miR-451a (and other miRNAs w/seed AACCGUU)	miRecords	Experimentally Observed	243951_at	ABCB1	Auditory Disease,Cancer,Cardiovascular Disease,Connective Tissue Disorders,Dermatological Diseases and Conditions,Endocrine System Disorders,Gastrointestinal Disease,Hematological Disease,Hepatic System Disease,Immunological Disease,Infectious Disease,Inflammatory Disease,Inflammatory Response,Neurological Disease,Organismal Injury and Abnormalities,Psychological Disorders,Reproductive System Dis…	Human,Mouse,Rat
hsa-miR-451	miR-451a (and other miRNAs w/seed AACCGUU)	Ingenuity Expert Findings,TargetScan Human	Experimentally Observed,Moderate (predicted)	223894_s_at	AKTIP	Cancer,Gastrointestinal Disease,Hepatic System Disease,Infectious Disease,Organismal Injury and Abnormalities	Human,Mouse,Rat
hsa-miR-451	miR-451a (and other miRNAs w/seed AACCGUU)	Ingenuity Expert Findings,TargetScan Human	Experimentally Observed,High (predicted)	227521_at	FBXO33	Cancer,Endocrine System Disorders,Gastrointestinal Disease,Neurological Disease,Organismal Injury and Abnormalities	Human,Mouse,Rat
hsa-miR-486-5p	miR-486-5p (and other miRNAs w/seed CCUGUAC)	Ingenuity Expert Findings,TargetScan Human	Experimentally Observed,High (predicted)	202724_s_at	FOXO1	Cancer,Cardiovascular Disease,Connective Tissue Disorders,Dermatological Diseases and Conditions,Developmental Disorder,Endocrine System Disorders,Gastrointestinal Disease,Hematological Disease,Hepatic System Disease,Immunological Disease,Inflammatory Disease,Inflammatory Response,Metabolic Disease,Neurological Disease,Nutritional Disease,Organismal Injury and Abnormalities,Renal and Urological D…	Human,Mouse,Rat
hsa-miR-532-5p	miR-532-5p (and other miRNAs w/seed AUGCCUU)	miRecords	Experimentally Observed	204197_s_at	RUNX3	Cancer,Cardiovascular Disease,Connective Tissue Disorders,Dermatological Diseases and Conditions,Endocrine System Disorders,Gastrointestinal Disease,Hematological Disease,Hypersensitivity Response,Immunological Disease,Inflammatory Disease,Inflammatory Response,Metabolic Disease,Neurological Disease,Organismal Injury and Abnormalities,Renal and Urological Disease,Reproductive System Disease,Respi…	Human,Mouse,Rat
hsa-miR-7	miR-7a-5p (and other miRNAs w/seed GGAAGAC)	Ingenuity Expert Findings,TargetScan Human	Experimentally Observed,High (predicted)	242674_at	EIF4E	Cancer,Dermatological Diseases and Conditions,Gastrointestinal Disease,Hematological Disease,Hepatic System Disease,Immunological Disease,Neurological Disease,Organismal Injury and Abnormalities,Psychological Disorders,Reproductive System Disease,Respiratory Disease	Human,Mouse,Rat
hsa-miR-7	miR-7a-5p (and other miRNAs w/seed GGAAGAC)	Ingenuity Expert Findings,TargetScan Human	Experimentally Observed,High (predicted)	217808_s_at	MAPKAP1	Cancer,Connective Tissue Disorders,Gastrointestinal Disease,Hematological Disease,Hepatic System Disease,Immunological Disease,Organismal Injury and Abnormalities,Reproductive System Disease	Human,Mouse,Rat
hsa-miR-7	miR-7a-5p (and other miRNAs w/seed GGAAGAC)	TargetScan Human,miRecords	Experimentally Observed,High (predicted)	201244_s_at	RAF1	Cancer,Cardiovascular Disease,Connective Tissue Disorders,Dermatological Diseases and Conditions,Developmental Disorder,Endocrine System Disorders,Gastrointestinal Disease,Hematological Disease,Hepatic System Disease,Hereditary Disorder,Immunological Disease,Infectious Disease,Metabolic Disease,Organismal Injury and Abnormalities,Renal and Urological Disease,Reproductive System Disease,Respirator…	Human,Mouse,Rat
hsa-miR-7	miR-7a-5p (and other miRNAs w/seed GGAAGAC)	TargetScan Human,miRecords	Experimentally Observed,Moderate (predicted)	200924_s_at	SLC3A2	Cancer,Endocrine System Disorders,Gastrointestinal Disease,Immunological Disease,Metabolic Disease,Organismal Injury and Abnormalities,Tumor Morphology	Human,Mouse,Rat
hsa-miR-7	miR-7a-5p (and other miRNAs w/seed GGAAGAC)	TargetScan Human,miRecords	Experimentally Observed,High (predicted)	204467_s_at	SNCA	Cancer,Cardiovascular Disease,Connective Tissue Disorders,Developmental Disorder,Endocrine System Disorders,Gastrointestinal Disease,Hereditary Disorder,Immunological Disease,Infectious Disease,Inflammatory Disease,Inflammatory Response,Metabolic Disease,Neurological Disease,Ophthalmic Disease,Organismal Injury and Abnormalities,Psychological Disorders,Reproductive System Disease,Skeletal and Mus…	Human,Mouse,Rat
hsa-miR-7	miR-7a-5p (and other miRNAs w/seed GGAAGAC)	miRecords	Experimentally Observed	209447_at	SYNE1	Cancer,Connective Tissue Disorders,Dermatological Diseases and Conditions,Developmental Disorder,Endocrine System Disorders,Gastrointestinal Disease,Hematological Disease,Hepatic System Disease,Hereditary Disorder,Immunological Disease,Infectious Disease,Inflammatory Disease,Neurological Disease,Ophthalmic Disease,Organismal Injury and Abnormalities,Psychological Disorders,Renal and Urological Di…	Human,Mouse,Rat
hsa-miR-92	miR-92a-3p (and other miRNAs w/seed AUUGCAC)	Ingenuity Expert Findings,TargetScan Human,miRecords	Experimentally Observed,High (predicted)	1553088_a_at	BCL2L11	Cancer,Cardiovascular Disease,Connective Tissue Disorders,Dermatological Diseases and Conditions,Developmental Disorder,Endocrine System Disorders,Gastrointestinal Disease,Hematological Disease,Hepatic System Disease,Immunological Disease,Infectious Disease,Inflammatory Disease,Inflammatory Response,Metabolic Disease,Neurological Disease,Organismal Injury and Abnormalities,Psychological Disorders…	Human,Mouse,Rat
hsa-miR-92	miR-92a-3p (and other miRNAs w/seed AUUGCAC)	TargetScan Human,miRecords	Experimentally Observed,High (predicted)	213348_at	CDKN1C	Cancer,Connective Tissue Disorders,Dermatological Diseases and Conditions,Developmental Disorder,Endocrine System Disorders,Gastrointestinal Disease,Hepatic System Disease,Hereditary Disorder,Metabolic Disease,Neurological Disease,Organismal Injury and Abnormalities,Psychological Disorders,Renal and Urological Disease,Reproductive System Disease,Respiratory Disease,Skeletal and Muscular Disorders…	Human
hsa-miR-92	miR-92a-3p (and other miRNAs w/seed AUUGCAC)	miRecords	Experimentally Observed	229916_at	ENPP6	Cancer,Connective Tissue Disorders,Dermatological Diseases and Conditions,Gastrointestinal Disease,Organismal Injury and Abnormalities	Human,Mouse,Rat
hsa-miR-92	miR-92a-3p (and other miRNAs w/seed AUUGCAC)	TargetScan Human,miRecords	Experimentally Observed,High (predicted)	207764_s_at	HIPK3	Cancer,Gastrointestinal Disease,Hepatic System Disease,Infectious Disease,Neurological Disease,Organismal Injury and Abnormalities,Psychological Disorders,Reproductive System Disease	Human,Mouse,Rat
hsa-miR-92	miR-92a-3p (and other miRNAs w/seed AUUGCAC)	Ingenuity Expert Findings	Experimentally Observed	215240_at	ITGB3	Cancer,Cardiovascular Disease,Connective Tissue Disorders,Dental Disease,Dermatological Diseases and Conditions,Developmental Disorder,Endocrine System Disorders,Gastrointestinal Disease,Hematological Disease,Hepatic System Disease,Hereditary Disorder,Immunological Disease,Infectious Disease,Inflammatory Disease,Inflammatory Response,Metabolic Disease,Neurological Disease,Nutritional Disease,Opht…	Human,Mouse,Rat
hsa-miR-92	miR-92a-3p (and other miRNAs w/seed AUUGCAC)	TargetScan Human,miRecords	Experimentally Observed,High (predicted)	203266_s_at	MAP2K4	Cancer,Cardiovascular Disease,Dermatological Diseases and Conditions,Developmental Disorder,Endocrine System Disorders,Gastrointestinal Disease,Hematological Disease,Hepatic System Disease,Hereditary Disorder,Immunological Disease,Neurological Disease,Organismal Injury and Abnormalities,Psychological Disorders,Reproductive System Disease,Respiratory Disease,Skeletal and Muscular Disorders,Tumor M…	Human,Mouse,Rat
hsa-miR-92	miR-92a-3p (and other miRNAs w/seed AUUGCAC)	TargetScan Human,miRecords	Experimentally Observed,High (predicted)	223130_s_at	MYLIP	Cancer,Cardiovascular Disease,Endocrine System Disorders,Gastrointestinal Disease,Hematological Disease,Metabolic Disease,Organismal Injury and Abnormalities	Human,Mouse,Rat
hsa-miR-92	miR-92a-3p (and other miRNAs w/seed AUUGCAC)	Ingenuity Expert Findings	Experimentally Observed	209222_s_at	OSBPL2	Cancer,Gastrointestinal Disease,Hepatic System Disease,Organismal Injury and Abnormalities	Human,Mouse,Rat
hsa-miR-92	miR-92a-3p (and other miRNAs w/seed AUUGCAC)	Ingenuity Expert Findings	Experimentally Observed	228986_at	OSBPL8	Cancer,Gastrointestinal Disease,Hepatic System Disease,Hereditary Disorder,Neurological Disease,Organismal Injury and Abnormalities,Psychological Disorders,Reproductive System Disease,Skeletal and Muscular Disorders	Human,Mouse,Rat
